# Supplementary material for: TP53-Deficient Angiosarcoma Expression Profiling in Rat Model
Source: Cancers (Basel). 2020 Jun 10;12(6):1525. doi: 10.3390/cancers12061525 (PMC7352674; doi:10.3390/cancers12061525)
Supplement: Supplementary file 1 [file cancers-12-01525-s001.zip]

Archive with 2 entries (2 files):
- cancers-744721-suppl-tables.xlsx
- cancers-744721_supl-figures.pdf
