# Supplementary material for: TP53-Deficient Angiosarcoma Expression Profiling in Rat Model
Source: Cancers (Basel). 2020 Jun 10;12(6):1525. doi: 10.3390/cancers12061525 (PMC7352674; doi:10.3390/cancers12061525)
Supplement: Supplementary file 1 [file cancers-12-01525-s001.zip › cancers-744721-suppl-tables.xlsx]

## Sheet: Table 1
Arkusz1
Gene Symbol	Description	healthy1	healthy2	healthy3	KO1	KO2	KO3	HET1	HET2	HET3	Sarcoma1	Sarcoma2	Sarcoma3
1700016D06Rik	RIKEN cDNA 1700016D06 gene [Source:MGI Symbol;Acc:MGI:1923663]	1.87901	1.71716	1.69524	1.7642	1.53049	1.67625	1.46558	1.94289	2.20672	2.33266	2.52136	2.33477
2310003L06Rik	RIKEN cDNA 2310003L06 gene [Source:MGI Symbol;Acc:MGI:1921498]	1.27356	1.4688	1.30835	1.23157	1.34117	1.37798	1.09811	1.10201	1.45807	1.29557	1.29498	1.41075
3100002H09Rik	RIKEN cDNA 3100002H09 gene [Source:MGI Symbol;Acc:MGI:1917499]	1.48087	1.45809	1.61021	1.58376	1.60393	1.41399	1.19081	1.30911	1.51568	1.10042	1.37163	1.10291
4930513O06Rik	RIKEN cDNA 4930513O06 gene [Source:MGI Symbol;Acc:MGI:1922375]	1.06681	1.07118	1.18488	1.21996	1.07008	1.15582	1.14	1.7675	1.1055	1.29578	1.28962	1.1254
A1bg	alpha-1-B glycoprotein	1.64326	1.39786	2.06079	2.00066	2.07257	1.79181	1.90638	1.68258	1.81355	1.47657	1.88784	1.65895
A1cf	APOBEC1 complementation factor	1.35561	1.63273	1.25032	1.44498	1.45166	1.59495	1.66631	1.79004	1.41523	1.53542	1.2943	1.48497
A1i3	alpha-1-inhibitor III	1.6138	2.04132	1.73323	2.01992	2.61676	2.57362	2.28202	1.55084	1.83913	1.82532	2.09511	2.41484
A26c2	ANKRD26-like family C, member 2	1.54694	1.47043	1.30168	1.3893	1.41973	1.46333	1.16892	1.61434	1.86094	1.41436	1.55578	1.3165
A2m	alpha-2-macroglobulin	1.66161	1.40604	1.76707	1.73304	1.74416	1.65607	1.79789	1.7164	1.58279	4.49122	5.65389	6.74886
A2ml1	alpha-2-macroglobulin-like 1	1.31685	1.23872	1.43386	1.17551	1.32454	1.30556	1.31474	1.34206	1.66475	1.33969	1.23777	1.33295
A3galt2	alpha 1,3-galactosyltransferase 2	2.52276	2.07145	2.12776	2.27097	2.4483	2.11688	2.3028	1.99533	2.00242	2.80729	2.83033	4.44882
A4galt	alpha 1,4-galactosyltransferase	1.70428	1.82603	1.72812	1.77384	1.87615	1.71335	1.51406	1.69169	1.80193	1.66517	1.45093	1.69679
A4gnt	alpha-1,4-N-acetylglucosaminyltransferase	1.50731	1.51439	1.5514	1.3445	2.06996	1.89619	1.60889	1.75223	2.17632	2.17554	1.71559	1.72643
A630010A05Rik	A630010A05Rik	1.37699	1.41214	1.33232	1.17363	1.45238	1.56832	1.40037	1.49527	1.47746	1.77188	1.53772	1.94217
A830031A19Rik	RIKEN cDNA A830031A19 gene [Source:MGI Symbol;Acc:MGI:2685508]	1.22387	1.39422	1.30941	1.63405	1.39254	1.29602	1.38036	1.57732	1.25291	1.42336	1.23884	1.24808
A930016O22Rik	RIKEN cDNA A930016O22 gene [Source:MGI Symbol;Acc:MGI:3605623]	7.83764	8.5109	8.6775	8.55035	8.10147	8.42387	8.56959	8.65235	8.89041	2.35969	4.76119	2.40949
AA926063	AA926063gene	1.49406	1.49066	1.60495	1.26719	1.32433	1.61565	1.71089	1.22138	2.21626	1.83148	1.82307	1.44057
Aaas	achalasia, adrenocortical insufficiency, alacrimia	2.34111	2.23922	2.1751	2.16149	2.32641	2.28112	2.25553	2.17708	2.19714	2.70378	3.29014	4.10061
Aacs	acetoacetyl-CoA synthetase	1.95796	1.56654	2.49225	1.69719	1.79085	2.02092	2.44993	2.15932	1.86254	2.13629	2.48481	2.24919
Aadac	arylacetamide deacetylase	1.42044	1.54419	1.21822	1.53935	1.48343	1.70532	1.3367	1.4502	1.2653	1.62626	1.38678	1.20276
Aadacl2	arylacetamide deacetylase-like 2	1.26603	1.37663	1.16715	1.31562	1.14118	1.31242	1.09188	1.5756	1.28291	1.09456	1.12021	1.26858
Aadacl3	arylacetamide deacetylase-like 3	1.19931	1.17896	1.3664	1.7572	1.37955	1.37127	1.43059	1.81827	1.50409	1.3333	1.25932	1.34911
Aadacl4	arylacetamide deacetylase-like 4	1.47777	1.4129	1.2671	1.64212	1.25249	1.38216	1.31476	1.70049	1.14764	1.47056	1.55232	1.3457
Aadat	aminoadipate aminotransferase	1.19765	1.21459	1.37754	1.40637	1.06829	1.0619	1.13119	1.77853	1.37569	1.65376	1.21833	1.284
Aaed1	AhpC/TSA antioxidant enzyme domain containing 1	5.32843	5.088	5.02923	5.06659	4.58821	4.9056	4.99454	4.43897	4.91973	3.75717	3.7919	4.17153
Aagab	alpha- and gamma-adaptin binding protein	5.14027	5.00414	5.70614	4.75357	5.07482	5.04468	5.24556	4.6777	4.15524	4.53493	5.25452	4.576
Aak1	AP2 associated kinase 1	4.52834	4.58047	4.49377	4.47473	4.33198	4.27753	4.64748	4.37702	4.16849	4.49321	4.96031	4.25271
Aamdc	adipogenesis associated, Mth938 domain containing	2.82839	2.98496	2.97132	2.81764	2.73441	2.86403	2.4004	2.4633	2.53501	2.16847	2.14071	2.29685
Aamp	angio-associated, migratory cell protein	4.70215	4.57762	4.85349	4.629	4.11406	4.34072	4.39621	3.41666	4.47747	4.6056	4.77561	5.2136
Aanat	aralkylamine N-acetyltransferase	2.03931	1.57363	2.14795	1.53407	2.03083	1.91553	1.69123	1.75244	1.74401	2.14732	1.48239	1.49612
Aar2	AAR2 splicing factor homolog	1.82921	1.97279	2.14054	2.38502	1.75975	2.00087	2.11524	1.69923	1.78355	2.05121	2.09554	1.83576
Aard	alanine and arginine rich domain containing protein	2.58658	2.09847	2.23993	2.06178	2.29678	2.07694	2.14697	2.23771	2.36632	1.82173	2.1898	1.70291
Aars	alanyl-tRNA synthetase	5.61593	5.48984	5.73292	5.6286	5.37349	5.68587	5.83489	5.39394	5.25783	5.00497	6.40387	5.74799
Aars2	alanyl-tRNA synthetase 2, mitochondrial	3.12631	3.09991	3.5565	3.26814	3.19912	3.67168	3.71969	2.64753	2.95374	2.41253	2.60058	2.20823
Aarsd1	alanyl-tRNA synthetase domain containing 1	3.72148	3.50547	3.57483	3.55575	3.67766	3.7555	3.56107	3.24088	3.51191	2.77162	3.28525	3.33463
Aasdh	aminoadipate-semialdehyde dehydrogenase	2.61102	2.31985	2.32641	2.39081	2.12895	2.5676	3.18269	2.29346	2.41352	2.0318	1.90306	1.94048
Aasdhppt	aminoadipate-semialdehyde dehydrogenase-phosphopantetheinyl transferase	5.66184	5.422	5.51757	5.38145	5.26942	5.61178	5.34997	5.39124	5.60127	4.26324	5.07129	4.53701
Aass	aminoadipate-semialdehyde synthase	1.55939	1.71904	1.52867	1.26308	1.43156	1.42732	1.64628	1.94626	1.5153	1.52319	3.1895	1.58648
Aatf	apoptosis antagonizing transcription factor	2.47566	2.63495	2.36358	3.12443	2.3957	2.52361	2.33132	2.76925	2.49773	3.34242	3.96409	2.68436
Aatk	apoptosis-associated tyrosine kinase	1.74325	1.76368	1.68246	2.23929	2.00901	2.09871	2.03045	1.68277	1.91563	1.38615	1.54537	1.56438
Abat	4-aminobutyrate aminotransferase	1.47369	1.39807	1.65758	1.48433	1.65766	1.61407	1.59417	1.84309	1.69652	1.41535	1.38067	1.77581
Abca1	ATP-binding cassette, subfamily A (ABC1), member 1	3.21409	3.1479	2.87725	3.14564	3.17732	2.80443	3.37259	3.44764	3.36297	4.58864	4.50872	4.25167
Abca12	ATP-binding cassette, subfamily A (ABC1), member 12	1.45638	1.58707	1.41043	1.5191	1.55547	1.51188	1.55495	1.59936	1.43345	1.51482	1.18958	1.53888
Abca13	ATP-binding cassette, subfamily A (ABC1), member 13	1.436	1.43822	1.53039	1.47199	1.63843	1.52223	1.66921	1.72559	1.67669	1.53474	1.41639	1.33725
Abca14	ATP-binding cassette, subfamily A (ABC1), member 14	1.56169	1.70007	1.45311	1.30539	1.43665	1.62578	1.39684	1.26485	1.49208	1.67477	1.25219	1.52962
Abca15	ATP-binding cassette, subfamily A (ABC1), member 15	1.45447	1.50789	1.60724	1.52734	1.65717	1.59294	1.69196	1.74549	1.33062	1.22639	1.38659	1.36587
Abca16	ATP-binding cassette, subfamily A (ABC1), member 16	1.08493	1.39758	1.25178	1.91974	1.45998	1.29771	1.32206	1.57345	1.42029	1.86745	1.27782	1.29566
Abca17	ATP-binding cassette, subfamily A (ABC1), member 17	1.40605	1.50486	1.49639	1.59798	1.46701	1.33612	1.78158	1.96276	1.55585	1.66311	1.47653	1.62002
Abca2	ATP-binding cassette, subfamily A (ABC1), member 2	2.85778	2.76907	2.78149	2.65917	2.89544	2.63596	2.74062	1.98644	2.2012	2.76514	2.78269	2.56614
Abca3	ATP-binding cassette, subfamily A (ABC1), member 3	2.11318	2.22276	2.07553	1.85982	1.80842	2.051	1.82791	1.63205	2.33823	2.45013	1.89047	2.0177
Abca4	ATP-binding cassette, subfamily A (ABC1), member 4	1.67425	1.60758	1.72801	1.75948	1.68592	1.63092	1.54687	2.00515	1.60812	1.77419	1.62741	1.7268
Abca5	ATP-binding cassette, subfamily A (ABC1), member 5	2.84903	3.45105	2.53993	2.88958	2.52209	2.48345	2.4267	2.55206	2.76577	1.69625	2.37965	2.42824
Abca6	ATP-binding cassette, subfamily A (ABC1), member 6	1.21461	1.37942	1.49511	1.5029	1.4502	1.3419	1.44689	1.73008	1.42528	1.43427	1.44046	1.42837
Abca7	ATP-binding cassette, subfamily A (ABC1), member 7	2.64449	2.43041	2.53948	2.4568	2.58534	2.67147	2.54978	2.23258	2.51163	3.17772	2.25867	2.20684
Abca8	ATP-binding cassette, subfamily A (ABC1), member 8	1.46815	1.68208	1.53036	1.61296	1.65624	1.58728	1.75735	1.41787	1.68844	1.60682	2.34869	1.72196
Abca8a	ATP-binding cassette, subfamily A (ABC1), member 8a	4.48178	4.65726	4.57162	5.00187	4.99371	4.37872	4.64168	4.82293	5.05184	2.64137	4.17884	5.68677
Abca9	ATP-binding cassette, subfamily A (ABC1), member 9	3.04197	3.36968	2.98107	3.02959	3.36094	3.24417	2.98394	3.54481	3.65078	2.98609	4.90087	4.96999
Abcb10	ATP-binding cassette, subfamily B (MDR/TAP), member 10	4.69544	4.17801	4.75443	4.82165	4.18957	4.50937	4.66998	3.3305	4.10415	2.82493	3.70643	2.82763
Abcb1a	ATP-binding cassette, sub-family B (MDR/TAP), member 1A	1.37648	1.56652	1.63826	1.51297	1.58771	1.74929	1.52598	1.63077	1.53207	1.67063	1.61722	1.82631
Abcb1b	ATP-binding cassette, subfamily B (MDR/TAP), member 1B	1.28126	1.68475	1.80521	1.93411	1.13745	1.22303	1.80471	1.13385	1.4135	1.67562	1.16494	1.31565
Abcb4	ATP-binding cassette, subfamily B (MDR/TAP), member 4	4.52292	4.25098	4.29663	3.9965	3.88652	3.99351	3.6455	3.08383	3.97743	1.84663	3.90083	1.85488
Abcb5	ATP-binding cassette, subfamily B (MDR/TAP), member 5	1.38318	1.32254	1.57122	1.41973	1.31843	1.68763	1.41309	1.40016	1.64618	1.46646	1.86939	1.45183
Abcb6	ATP-binding cassette, subfamily B (MDR/TAP), member 6	4.99436	5.14943	5.2147	5.16829	5.07179	5.08903	4.96158	4.83957	4.66029	4.02355	5.63896	3.71672
Abcb7	ATP-binding cassette, subfamily B (MDR/TAP), member 7	7.24938	6.87777	6.77868	6.57895	6.50416	6.88389	6.6031	7.0626	6.45698	4.43	5.29317	4.2742
Abcb8	ATP-binding cassette, subfamily B (MDR/TAP), member 8	2.8974	2.56774	2.60177	2.64554	2.70544	2.36552	2.79232	1.81795	2.25958	2.34928	1.96407	1.54612
Abcb9	ATP-binding cassette, subfamily B (MDR/TAP), member 9	2.9868	2.92334	3.18544	2.70185	3.12993	3.04629	3.08511	2.6746	2.60816	1.94154	1.93352	1.99536
Abcc1	ATP-binding cassette, subfamily C (CFTR/MRP), member 1	4.56192	4.50135	4.27928	4.31593	3.8392	4.25141	4.01114	4.41728	4.15639	3.30571	3.98821	3.84863
Abcc10	ATP-binding cassette, subfamily C (CFTR/MRP), member 10	1.65776	1.77501	1.84177	2.21082	1.80655	1.67746	1.52944	1.47358	1.6726	1.69682	1.8034	1.6328
Abcc12	ATP-binding cassette, subfamily C (CFTR/MRP), member 12	1.33862	1.63453	2.01651	1.55347	1.95785	1.58776	1.74958	1.81124	1.5376	2.23681	1.76834	1.62299
Abcc3	ATP-binding cassette, subfamily C (CFTR/MRP), member 3	1.77074	1.69663	1.97161	1.8273	2.14373	2.32132	1.97359	2.04859	1.8692	3.17986	2.42325	2.32354
Abcc4	Abcc4	4.44272	3.97168	4.08816	4.24907	3.86369	4.10951	4.09039	3.63927	3.5188	2.83588	3.22003	2.81426
Abcc5	ATP-binding cassette, subfamily C (CFTR/MRP), member 5	5.65831	5.3097	5.44722	4.75625	4.49229	4.95614	5.31938	4.70126	4.2099	2.48629	3.29737	4.59741
Abcc6	ATP-binding cassette, subfamily C (CFTR/MRP), member 6	1.91137	2.07427	2.00091	1.84538	2.02684	1.88463	2.11537	2.15369	1.84111	2.06158	1.99309	1.95701
Abcc8	ATP-binding cassette, subfamily C (CFTR/MRP), member 8	2.70388	2.44325	2.55926	2.43254	2.2333	2.41003	2.81235	2.60899	1.94677	1.47625	2.04626	1.77243
Abcc9	Abcc9	7.94422	7.72429	7.56993	7.74562	7.84586	7.70823	7.55645	7.76726	7.645	6.9434	5.81121	3.91308
Abcd1	ATP-binding cassette, subfamily D (ALD), member 1	2.83617	3.3207	3.44762	2.98136	2.87947	3.27637	3.08643	2.49749	2.96837	3.19921	3.8675	2.90482
Abcd2	ATP-binding cassette, subfamily D (ALD), member 2	5.23959	4.83472	5.01471	5.03259	4.33164	4.75688	5.09895	4.6061	4.87207	2.27297	2.79634	1.79586
Abcd3	ATP-binding cassette, subfamily D (ALD), member 3	5.63319	5.30444	5.21236	5.57533	4.99305	5.42436	5.2843	5.44555	4.80601	4.6747	5.39603	4.29455
Abcd4	ATP-binding cassette, subfamily D (ALD), member 4	1.92347	1.82024	1.92749	2.06545	2.22978	1.98933	2.05414	1.85309	1.8402	2.2614	1.99897	2.42073
Abce1	ATP-binding cassette, subfamily E (OABP), member 1	7.52795	7.36616	7.23587	7.50046	7.16942	7.33313	7.28768	7.27564	7.09018	5.91788	7.61991	7.32944
Abcf1	ATP-binding cassette, subfamily F (GCN20), member 1	5.79013	6.14617	6.0164	6.08088	5.89829	5.86039	6.01546	5.25807	5.90266	5.1138	5.05397	4.60989
Abcf2	ATP-binding cassette, subfamily F (GCN20), member 2	6.46891	6.52112	6.42389	6.42181	6.23769	6.45661	6.40794	6.29281	6.20238	4.98418	6.15957	5.97022
Abcf3	ATP-binding cassette, subfamily F (GCN20), member 3	5.38285	5.86762	5.87263	5.66348	5.33962	5.38644	5.54157	5.24174	5.36703	4.47401	4.77182	5.13077
Abcg1	ATP-binding cassette, subfamily G (WHITE), member 1	2.44404	1.96042	1.98916	2.11816	2.53758	2.10946	2.0998	1.9414	2.1366	4.26764	3.40864	4.96237
Abcg2	ATP-binding cassette, subfamily G (WHITE), member 2	0.928686	1.25028	1.03337	1.20987	1.35269	1.13372	1.06398	1.70516	1.22743	1.3407	1.27733	1.46495
Abcg3l1	ATP-binding cassette, subfamily G (WHITE), member 3-like 1	1.78852	1.5959	1.71301	1.85809	1.92527	1.50745	1.52857	2.3613	1.69353	1.82143	1.47721	1.95241
Abcg3l2	ATP-binding cassette, subfamily G (WHITE), member 3-like 2	1.59294	1.96337	1.78895	1.39188	1.92923	1.47828	1.53691	1.14001	1.47107	1.34782	1.57431	1.58029
Abcg3l3	ATP-binding cassette, subfamily G (WHITE), member 3-like 3	1.59926	1.72822	2.21792	1.71558	1.5372	1.68414	1.51268	2.18608	1.58262	2.10024	1.82993	1.85474
Abcg4	ATP-binding cassette, subfamily G (WHITE), member 4	1.76319	1.63936	1.77114	1.81515	2.30201	1.81085	1.85719	1.7014	2.25481	1.8487	1.76468	1.77617
Abcg5	ATP-binding cassette, subfamily G (WHITE), member 5	1.58894	1.4648	1.58093	1.59653	2.10848	1.58909	1.56379	1.46034	1.49183	1.54557	1.39849	1.19673
Abcg8	ATP-binding cassette, subfamily G (WHITE), member 8	1.2751	1.60938	1.46976	1.43306	1.2038	1.5209	1.24852	1.29622	1.34568	1.26082	1.18184	1.33497
Abhd1	abhydrolase domain containing 1	1.54057	1.59505	1.96461	1.56266	1.72698	1.47188	1.62814	1.4231	1.75017	1.9092	1.63556	1.44155
Abhd10	abhydrolase domain containing 10	2.63578	2.70612	2.09072	2.27289	1.79093	1.96748	2.05602	1.85465	1.86834	1.65557	2.02467	1.80152
Abhd11	Abhd11	3.51868	3.61604	3.98759	3.63661	4.12008	3.53176	4.05729	2.82171	4.16546	3.02712	3.45009	3.38063
Abhd12	abhydrolase domain containing 12	2.45937	2.71054	2.73124	2.24452	2.44867	2.56337	2.56655	2.12965	2.83632	3.29541	3.91863	4.66614
Abhd12b	abhydrolase domain containing 12B	1.56351	1.54214	1.45621	1.61129	1.38984	2.04064	1.71272	1.88779	1.41172	1.63687	1.50889	1.61313
Abhd13	abhydrolase domain containing 13	3.26158	3.3038	3.6038	3.41336	3.37186	3.61716	3.48887	2.90174	3.34232	3.44213	3.40478	3.34941
Abhd14a	abhydrolase domain containing 14A	1.87804	2.04116	2.06254	1.93564	1.78646	1.7542	1.80393	1.81452	1.76178	1.93099	1.64466	1.30829
Abhd14b	abhydrolase domain containing 14b	2.16472	2.34324	1.8125	1.61909	2.21705	1.75153	1.97315	1.81903	1.62752	2.09635	1.66191	2.14809
Abhd15	abhydrolase domain containing 15	1.59012	1.90708	1.69018	1.94049	1.7391	1.91447	1.77895	1.40239	1.78895	2.50242	2.09148	2.26356
Abhd16a	abhydrolase domain containing 16A	4.51315	4.3396	4.33162	4.37472	4.22185	4.5874	4.42787	4.20137	3.8784	3.18482	3.53003	3.5111
Abhd16b	abhydrolase domain containing 16B	1.37058	1.77818	1.43179	1.47937	1.48263	1.53573	1.36901	1.59806	1.46058	1.2246	1.09449	1.4462
Abhd17a	abhydrolase domain containing 17A	4.24658	4.40152	4.50353	4.40608	4.01802	4.2383	4.40367	4.14797	4.06642	4.08006	4.41815	5.11263
Abhd17b	abhydrolase domain containing 17B	4.79119	4.34296	4.32555	4.06789	4.27873	4.26777	4.26777	4.34186	4.18122	2.63686	5.24943	4.36307
Abhd17c	abhydrolase domain containing 17C	3.24045	3.47559	3.03188	3.12165	3.53835	3.37217	3.53441	2.46288	2.43988	3.28958	4.5694	3.33586
Abhd18	abhydrolase domain containing 18	3.03396	3.05056	3.05034	2.49147	2.39854	2.40953	2.75166	2.24624	2.48854	2.19488	2.453	2.39617
Abhd2	abhydrolase domain containing 2	2.55317	2.69237	2.57913	2.8655	2.80198	2.44081	2.67431	2.67263	2.69322	3.94628	5.64464	5.93368
Abhd3	abhydrolase domain containing 3	1.99509	1.71893	1.83177	1.43667	1.61034	1.45171	2.01884	2.34238	1.54199	2.01994	1.64462	1.81758
Abhd4	abhydrolase domain containing 4	3.69737	3.53293	3.77617	3.53163	3.38776	3.22878	3.13031	3.28816	3.17417	3.65194	4.23431	4.06569
Abhd5	abhydrolase domain containing 5	4.93208	4.7751	4.598	4.87014	4.66108	4.71794	4.93585	4.60629	4.29531	5.27501	4.53118	3.72548
Abhd6	abhydrolase domain containing 6	3.75753	3.45566	3.12078	3.68991	3.16165	3.39634	3.5074	2.75439	3.44632	2.56644	2.50101	3.20269
Abhd8	abhydrolase domain containing 8	2.67634	3.12399	3.41603	3.05253	2.98735	2.74789	3.25982	2.56389	2.86803	3.68841	2.79805	3.75456
Abi1	abl-interactor 1	4.29603	3.76045	3.94613	4.02199	4.12751	3.74458	3.88319	4.01008	3.72677	4.13511	5.08493	5.04825
Abi2	abl-interactor 2	4.36918	4.30726	4.28435	4.10696	4.30432	4.502	4.24173	4.33631	3.88869	5.96452	5.28052	5.26306
Abi3	ABI family, member 3	1.8506	1.77567	1.70102	1.85823	2.09302	1.93811	2.41556	1.91346	2.54782	1.96812	1.97687	1.94171
Abi3bp	ABI family, member 3 (NESH) binding protein	4.39802	4.54058	4.32863	4.30953	5.63879	4.24993	5.05327	5.0844	5.12672	6.58978	4.09162	3.65002
Abl1	ABL proto-oncogene 1, non-receptor tyrosine kinase	2.11999	2.00596	2.33764	2.42088	2.30027	2.11831	2.71527	2.25162	2.57492	4.74078	3.93109	3.37404
Abl2	ABL proto-oncogene 2, non-receptor tyrosine kinase	3.66596	3.09994	3.6914	3.67345	3.95974	3.75947	3.96412	3.51314	3.6021	3.86082	3.74949	4.92017
Ablim1	actin-binding LIM protein 1	4.30562	5.26683	4.73297	4.90522	4.89221	4.22529	4.39856	4.50421	4.97416	3.86246	4.59654	2.66022
Ablim2	actin binding LIM protein family, member 2	4.55504	4.60308	4.70106	4.34309	4.56691	4.32524	4.47174	3.85141	4.69504	2.73638	3.51177	1.4791
Ablim3	actin binding LIM protein family, member 3	3.45717	3.29761	3.45717	4.00496	3.19703	3.41988	3.29927	3.34677	3.29669	3.54741	5.39453	3.32586
Abo	ABO blood group (transferase A, alpha 1-3-N-acetylgalactosaminyltransferase; transferase B, alpha 1-3-galactosyltransferase)	2.27157	1.85282	2.25922	1.93316	2.71386	2.32742	2.25619	1.70664	2.14245	1.84473	1.87557	1.94446
Abr	active BCR-related	2.01368	2.1959	2.07688	2.18286	2.20686	1.78062	2.61515	2.37029	2.45838	3.25802	4.73649	2.9517
Abra	actin-binding Rho activating protein	6.56713	6.70994	6.41576	6.9902	5.24448	6.41834	6.15346	5.72183	5.72824	2.49282	3.39343	2.20875
Abracl	ABRA C-terminal like	1.99902	1.77678	1.90605	1.77233	2.09873	1.85498	2.11684	1.31282	1.85415	4.45988	5.31758	4.24483
Abt1	activator of basal transcription 1	2.06496	2.3421	2.29734	2.32637	2.23534	2.11202	2.28599	2.54666	2.09072	2.31656	2.52386	2.64797
Abtb1	ankyrin repeat and BTB (POZ) domain containing 1	2.82254	2.92208	2.49983	3.1369	2.4777	2.55627	2.7525	2.59483	2.32532	1.86699	1.91622	1.48476
Abtb2	ankyrin repeat and BTB (POZ) domain containing 2	1.91385	2.17095	1.88339	1.76321	1.85267	1.58496	1.89636	1.88028	1.80075	2.21414	2.10091	3.00744
Ac1576	uncharacterized LOC102552783	1.25343	1.40838	1.34918	1.10726	1.29493	1.27089	1.07559	1.70645	1.25369	1.16952	1.21183	1.18781
Acaa1	acetyl-CoA acyltransferase 1A	2.4946	2.81575	2.47839	2.41461	2.22899	2.32186	2.52302	2.1711	1.83068	2.07992	2.37643	2.46191
Acaa2	acetyl-CoA acyltransferase 2	7.20119	7.57154	7.07856	7.42917	6.41737	7.01735	6.64935	6.391	6.71078	6.02598	5.03432	4.06594
Acaca	acetyl-CoA carboxylase alpha	3.52769	3.55273	3.57382	3.54954	3.58529	2.91854	4.08721	2.75857	3.54058	4.0455	3.82819	3.72967
Acacb	Acacb	5.3859	5.53876	5.34693	5.25072	4.94358	5.34092	5.29974	5.33409	4.47389	2.64506	2.8104	2.20544
Acad10	acyl-CoA dehydrogenase family, member 10	2.48493	2.62758	2.18909	2.58402	2.10085	2.5858	2.27302	1.8108	2.17023	1.86257	1.80846	1.58
Acad11	acyl-CoA dehydrogenase family, member 11	3.73007	3.68926	3.17809	3.85101	2.67896	3.25375	3.33761	2.86051	2.76304	2.82345	2.19564	2.05464
Acad8	Acad8	4.73147	4.49164	4.65805	4.62828	3.83552	4.23155	4.19639	4.1149	3.74573	2.59364	3.14653	2.71057
Acad9	acyl-CoA dehydrogenase family, member 9	4.57888	4.76523	4.6112	4.89782	4.47274	4.21593	4.41713	4.59523	4.41866	3.39522	4.69447	3.17956
Acadl	acyl-CoA dehydrogenase, long chain	8.50291	8.61089	8.32852	8.80802	7.99064	8.3221	7.7164	7.93482	7.99594	6.05634	7.4649	6.15583
Acadm	acyl-CoA dehydrogenase, C-4 to C-12 straight chain	9.4653	9.50073	9.18034	9.33809	8.83576	9.13815	8.89494	9.34454	8.83222	4.2606	6.30919	5.58379
Acads	acyl-CoA dehydrogenase, C-2 to C-3 short chain	4.32686	4.86569	4.24204	4.15128	3.71685	4.15721	3.93372	3.77678	3.48986	2.44637	3.3526	2.549
Acadsb	acyl-CoA dehydrogenase, short/branched chain	8.47395	7.81557	7.65676	7.91	6.98188	7.25248	7.35167	6.69859	6.90243	2.35666	3.95951	4.03137
Acadvl	acyl-CoA dehydrogenase, very long chain	6.71413	7.12976	6.91454	7.17316	6.48702	6.79376	6.35938	6.36709	6.45071	4.98912	5.45861	4.42153
Acan	aggrecan	1.26371	1.55714	1.3546	1.64597	1.59426	1.6433	1.27391	1.3111	1.3169	1.21328	1.29471	1.29821
Acap1	ArfGAP with coiled-coil, ankyrin repeat and PH domains 1	1.51819	1.14386	1.59567	1.54261	1.52504	1.61206	1.59739	1.53279	1.62728	1.63697	1.61119	1.7506
Acap2	ArfGAP with coiled-coil, ankyrin repeat and PH domains 2	4.3525	4.65575	4.18727	4.59236	4.63656	3.92231	4.62508	4.92238	4.07576	6.12921	5.6956	6.32549
Acap3	ArfGAP with coiled-coil, ankyrin repeat and PH domains 3	2.64468	2.25322	2.74144	2.14451	2.80069	2.53708	2.09327	2.07708	2.39582	3.30536	2.90302	2.65726
Acat1	acetyl-CoA acetyltransferase 1	8.50926	8.58261	8.51241	8.67478	8.30311	8.33251	8.23858	8.26415	8.27014	5.94603	5.45978	4.47675
Acat2	acetyl-CoA acetyltransferase 2	2.31075	2.18882	2.32903	2.05686	2.29243	2.30169	1.65764	2.6986	1.76781	2.69698	2.84933	2.59457
Acat2l1	acetyl-CoA acetyltransferase 2-like 1	1.13461	0.738998	1.12208	1.32578	1.46072	1.14288	1.38323	1.26274	0.962312	0.993251	1.20813	1.23801
Acbd3	acyl-CoA binding domain containing 3	5.01576	4.67687	4.8113	4.94907	4.72466	4.80831	4.44774	4.17652	4.53139	5.42294	4.95135	4.77313
Acbd4	acyl-CoA binding domain containing 4	2.28467	2.53016	2.33493	1.81433	2.05134	2.00043	2.05898	2.71546	1.95863	2.34632	2.2321	1.89706
Acbd5	acyl-CoA binding domain containing 5	5.10725	4.43821	4.56614	4.30097	4.0577	4.37972	4.25297	4.02568	4.23498	2.63081	4.04347	3.20702
Acbd6	acyl-CoA binding domain containing 6	3.40377	3.71425	3.70226	3.6629	3.61491	4.22119	3.45439	3.40126	3.9907	3.23502	3.78597	3.10886
Acbd7	acyl-CoA binding domain containing 7	1.33939	1.46977	1.4114	1.03534	1.17381	1.65782	1.53727	1.53691	1.39819	1.97554	1.44796	1.28373
Accs	1-aminocyclopropane-1-carboxylate synthase homolog (Arabidopsis)(non-functional)	1.47396	1.51218	1.63212	2.20818	1.88677	1.63017	1.78856	1.79525	1.80634	2.12752	1.80634	2.21322
Accsl	1-aminocyclopropane-1-carboxylate synthase homolog (Arabidopsis)(non-functional)-like	1.62672	1.57051	1.60723	1.73093	1.31536	1.29028	1.33981	2.06218	1.80828	1.65018	1.53607	1.61264
Acd	adrenocortical dysplasia homolog (mouse)	2.91204	2.61256	2.62105	2.37907	2.89041	2.71421	2.44851	2.7035	2.50069	3.02887	3.16777	3.56981
Ace	angiotensin I converting enzyme	4.28964	4.28583	4.021	4.24712	4.94578	4.04644	4.79845	3.89867	3.99489	2.79128	2.57369	5.71204
Ace2	angiotensin I converting enzyme 2	1.40906	1.54507	1.43383	1.53359	1.48798	1.72421	1.36696	1.5532	1.64786	1.6874	1.62331	1.69878
Ace3	angiotensin I converting enzyme (peptidyl-dipeptidase A) 3	1.60672	1.78552	1.80892	1.9386	1.46234	1.97733	1.64575	2.06965	1.86336	1.79494	1.84695	2.68413
Acer1	alkaline ceramidase 1	1.31307	1.75987	1.49979	1.341	1.49975	1.472	1.5612	1.35041	1.16288	1.65345	1.39512	1.57039
Acer2	alkaline ceramidase 2	2.14095	2.60073	2.0227	1.91214	2.59259	2.72013	2.1117	2.15	2.29183	2.13655	1.77069	1.55849
Acer3	alkaline ceramidase 3	1.33583	1.36083	1.26937	1.46208	1.33874	1.33116	1.24322	1.14478	1.45678	2.92655	2.87078	2.40152
Acin1	apoptotic chromatin condensation inducer 1	4.55	4.07075	4.12208	4.1633	3.82813	4.14138	4.02089	3.1439	4.10492	4.1412	4.20534	4.19604
Ackr1	atypical chemokine receptor 1	1.6393	1.66899	1.63713	1.92628	1.61145	1.71998	2.08217	1.75665	1.94708	2.41462	1.78862	1.29495
Ackr2	atypical chemokine receptor 2	1.78462	1.91572	2.16682	2.27726	1.77119	2.01341	1.99642	2.04091	2.17819	2.06496	1.54062	1.8622
Ackr3	atypical chemokine receptor 3	4.84024	4.7965	4.56734	4.96689	4.99627	4.64711	4.89947	5.48063	4.59643	6.56574	5.03435	4.89048
Ackr4	atypical chemokine receptor 4	3.21774	3.10615	3.51226	2.91742	2.85222	3.03726	3.24326	3.01452	3.2739	3.20974	2.43283	1.99914
Acly	ATP citrate lyase	3.10817	3.22945	2.69686	2.70227	2.82332	3.03247	3.0668	2.90056	3.45234	4.954	5.02801	6.32765
Acmsd	aminocarboxymuconate semialdehyde decarboxylase	1.60295	1.95957	1.51767	1.41221	1.45007	1.47506	1.67525	1.71089	1.49109	1.83142	1.45247	1.45474
Acnat1	acyl-coenzyme A amino acid N-acyltransferase 1	0.821857	0.953366	1.39089	0.908547	1.16264	0.770365	1.00349	1.35633	2.30698	1.05972	1.05787	1.22973
Acnat2	acyl-coenzyme A amino acid N-acyltransferase 2	1.19225	1.37916	1.29283	1.69785	1.03363	1.26204	1.2368	1.75216	1.59881	1.15716	1.1421	1.26377
Aco1	aconitase 1, soluble	4.70895	4.6073	4.75146	4.65211	4.90143	4.61259	4.57174	4.60376	4.7103	5.56049	5.12625	4.13528
Aco2	aconitase 2, mitochondrial	9.81674	9.90628	9.86605	9.93919	9.69535	9.87287	9.73953	9.72396	9.63884	6.97202	7.91525	7.09748
Acot1	acyl-CoA thioesterase 1	1.27099	1.5793	1.2394	1.37229	1.04313	1.34613	1.48296	1.78298	1.28302	2.16846	1.56563	1.73827
Acot11	acyl-CoA thioesterase 11	1.63314	1.74561	1.41095	1.5649	1.72262	1.97311	1.55921	1.36934	1.75605	1.98542	1.19833	1.92754
Acot12	acyl-CoA thioesterase 12	1.68793	1.56231	1.84365	1.68993	1.81983	2.10653	1.91928	2.21831	2.13506	1.80774	1.82705	1.73566
Acot13	acyl-CoA thioesterase 13	6.51705	6.69108	6.49982	6.71614	6.05596	6.33838	6.5782	6.32473	6.23136	2.68723	4.72736	2.79498
Acot2	acyl-CoA thioesterase 2	2.61951	2.91105	2.90402	3.19731	2.6515	2.40454	2.28496	2.19502	1.78234	1.83368	1.87691	1.11706
Acot3	acyl-CoA thioesterase 3	2.11875	2.62373	2.63586	2.404	2.48841	1.80165	2.11875	1.81164	2.02149	1.97254	2.17475	2.17575
Acot4	acyl-CoA thioesterase 4	1.60614	1.68593	2.15558	1.62086	1.91726	2.03796	2.13693	1.92995	2.16115	1.88322	1.69899	2.03467
Acot5	acyl-CoA thioesterase 5	1.41793	1.29541	1.56933	1.88414	1.55522	1.40252	1.49069	1.52573	1.3534	1.61599	1.40263	1.36509
Acot6	acyl-CoA thioesterase 6	1.46506	1.53115	1.11189	1.90108	1.48267	1.57804	1.34588	1.53519	2.01493	1.38004	1.45664	1.52461
Acot7	acyl-CoA thioesterase 7	2.52177	2.85231	2.65398	3.06768	2.69861	3.06675	2.78566	2.88658	2.41621	2.27699	2.89759	4.32965
Acot8	acyl-CoA thioesterase 8	2.3329	1.86755	1.75516	1.42266	1.53061	1.45758	1.72833	1.53088	1.91559	2.19833	1.44088	2.04736
Acot9	acyl-CoA thioesterase 9	4.53131	4.0372	4.16551	4.52126	3.69119	4.24662	4.16425	4.75205	4.0581	4.11735	5.04873	4.04058
Acox1	acyl-CoA oxidase 1, palmitoyl	6.31035	6.40669	6.2327	6.607	6.22315	6.37352	6.32	5.52482	6.06679	5.61648	6.42825	4.55954
Acox2	acyl-CoA oxidase 2, branched chain	1.87999	2.27684	1.70711	1.81416	1.59396	1.96516	1.7488	2.44715	1.76298	2.06637	1.38786	1.60879
Acox3	acyl-CoA oxidase 3, pristanoyl	3.88477	4.08633	3.61829	3.88183	3.52715	3.71177	3.71058	3.51566	3.3442	3.05124	3.66746	3.72609
Acoxl	acyl-CoA oxidase-like	1.59638	1.66765	2.03694	1.74175	1.53945	1.7141	1.42273	1.53291	1.7549	1.67651	1.65782	1.79102
Acp1	acid phosphatase 1, soluble	1.893	1.74582	1.19528	1.13449	1.30476	1.23563	1.62705	1.41374	1.8351	1.37028	1.71668	1.93143
Acp2	acid phosphatase 2, lysosomal	2.94368	2.85675	2.87096	2.64774	2.63841	2.55429	2.50761	3.00756	2.34959	3.54412	3.76466	5.51061
Acp6	acid phosphatase 6, lysophosphatidic	2.58753	2.65419	2.86378	2.52807	2.53073	2.68012	2.63624	2.60446	2.66059	2.59073	3.56875	3.93372
Acpp	acid phosphatase, prostate	1.31801	1.28425	1.304	1.24188	1.31079	1.23478	1.5538	2.19479	1.88906	1.53458	1.36712	1.87779
Acpt	acid phosphatase, testicular	1.54698	1.46303	1.52459	1.51097	1.70376	1.61736	1.57155	1.62256	1.50683	1.40807	1.13014	1.40487
Acr	acrosin	1.50967	1.50141	1.55032	1.39252	1.44866	1.66234	1.81388	1.61826	1.39919	1.43776	1.51909	1.72429
Acrbp	acrosin binding protein	1.4288	1.46154	1.40656	1.32761	1.34248	1.38408	1.34975	1.65179	1.44077	1.4658	1.17733	1.463
Acrv1	acrosomal vesicle protein 1	0.948156	1.16588	1.18672	1.29568	1.20701	0.978849	1.31473	1.41847	1.36358	1.63331	1.1646	1.26812
Acsbg1	acyl-CoA synthetase bubblegum family member 1	1.59725	1.41288	1.55372	1.56705	2.02008	1.62985	1.73163	1.74772	1.67872	1.77411	1.35539	1.50516
Acsbg2	acyl-CoA synthetase bubblegum family member 2	1.65834	1.69406	1.74942	1.65481	1.89637	1.7586	1.79024	1.68574	1.81483	1.5695	1.69804	1.58578
Acsf2	acyl-CoA synthetase family member 2	2.46023	2.74388	2.01955	2.71112	2.18348	2.31529	2.55473	2.40711	2.44233	3.02848	3.51749	3.57693
Acsf3	acyl-CoA synthetase family member 3	3.59787	3.61913	3.29484	3.41897	3.00657	3.49129	3.26393	2.74107	2.52722	2.26389	2.95659	2.7246
Acsl1	acyl-CoA synthetase long-chain family member 1	8.1759	8.47383	8.3452	8.51982	8.46028	8.25867	8.23968	8.29669	8.19094	7.90763	5.61464	4.34131
Acsl3	acyl-CoA synthetase long-chain family member 3	7.51989	6.80775	6.9556	7.11663	6.70438	6.79345	7.46761	6.97	6.85811	6.72849	7.98259	5.43181
Acsl4	acyl-CoA synthetase long-chain family member 4	5.10163	4.40688	4.5857	4.31648	4.51267	4.90039	4.67499	3.92697	3.95953	3.13215	6.59854	7.04245
Acsl5	acyl-CoA synthetase long-chain family member 5	2.51949	2.58712	2.43548	2.65726	2.83537	2.32017	2.39779	2.67547	2.6323	4.62643	3.90334	4.7327
Acsl6	acyl-CoA synthetase long-chain family member 6	6.75176	6.41271	6.33249	6.54266	6.10717	6.26472	6.17563	5.61975	6.10813	2.91207	2.81695	2.60101
Acsm1	acyl-CoA synthetase medium-chain family member 1	1.10434	1.25761	1.22931	1.4346	1.31048	1.35123	1.25217	1.76572	1.35848	1.46588	1.08479	1.54638
Acsm2a	acyl-CoA synthetase medium-chain family member 2A	1.37613	1.50026	1.48119	1.3557	1.50009	1.62578	1.4248	1.44061	1.31681	1.54035	1.50677	1.41083
Acsm3	acyl-CoA synthetase medium-chain family member 3	1.38986	1.40157	1.19563	1.44691	1.54184	1.29144	1.39876	1.49315	1.30458	1.38822	1.31059	1.37164
Acsm4	acyl-CoA synthetase medium-chain family member 4	1.36803	1.51963	1.57515	1.27045	1.51671	1.72459	1.51003	2.15122	1.70681	1.61039	1.50656	1.26533
Acsm5	acyl-CoA synthetase medium-chain family member 5	1.78901	1.83893	1.88834	1.94246	1.92054	1.749	1.78942	2.07019	2.01699	1.57644	1.64226	1.62311
Acss1	acyl-CoA synthetase short-chain family member 1	5.50891	5.04948	4.97586	4.86065	4.9219	4.83793	5.09461	4.52987	4.34395	2.57476	2.60195	2.44587
Acss2	acyl-CoA synthetase short-chain family member 2	5.21182	5.51586	5.33379	5.79352	5.22309	5.21247	5.07563	5.19271	4.61415	3.28027	4.04036	3.71363
Acss3	acyl-CoA synthetase short-chain family member 3	3.50499	3.24191	2.98505	3.23207	3.23436	2.96184	3.18834	3.27253	2.93	2.93159	2.30623	1.51365
Acta1	actin, alpha 1, skeletal muscle	11.6311	11.7198	11.6923	11.6638	11.6547	11.6706	11.6717	11.5523	11.6315	2.5237	11.0012	9.29549
Actb	actin, beta	6.33731	6.39105	6.15554	6.17067	6.59867	6.06395	6.28217	6.01651	6.49706	8.21102	8.31848	8.74339
Actbl2	actin, beta-like 2	1.11669	1.46927	1.57163	1.45898	1.90643	1.50182	1.41078	1.87206	1.42253	1.49023	1.7205	1.49109
Actc1	actin, alpha, cardiac muscle 1	4.42524	4.78929	4.71363	5.0538	4.0712	3.12676	4.21178	3.34274	3.40058	1.26075	8.87188	3.25275
Actg1	Actg1	6.62979	6.72429	6.46242	6.56116	6.89847	6.44409	6.90176	6.68246	6.76897	9.11289	8.85152	9.58099
Actg2	actin, gamma 2, smooth muscle, enteric	2.27013	2.32517	2.54113	2.83454	2.48022	2.1964	2.10419	2.1779	2.42086	4.53042	2.01815	4.49932
Actl10	actin-like 10	1.88119	1.75213	2.02575	1.4498	1.74271	1.78358	1.73827	1.74887	1.82037	2.28151	1.42383	2.04602
Actl11	actin-like 11	1.67112	1.54177	1.81273	1.6374	1.63256	1.25654	1.9059	1.4594	1.49486	1.47889	1.66366	1.77869
Actl6a	actin-like 6A	3.68068	3.41638	3.5355	3.10219	3.16047	3.17938	3.475	2.9177	3.31091	3.64745	4.86648	4.63134
Actl6b	actin-like 6B	1.22263	1.37537	1.49836	1.58676	1.168	1.47035	2.08584	1.59277	1.64922	1.56638	1.71606	1.47245
Actl7a	actin-like 7a	1.61857	1.71271	1.71997	1.73103	1.75234	1.73572	1.66393	1.4863	1.59197	2.31156	1.11847	1.73495
Actl7b	actin-like 7b	1.65929	1.51618	1.55593	1.31793	1.53285	1.8688	1.67327	1.59393	1.83153	2.24812	1.52052	1.54978
Actl9	actin-like 9	1.26352	1.30453	1.63845	1.39312	1.44851	1.49947	1.36268	1.46766	1.59577	1.27059	1.58767	1.65046
Actl9b	actin-like 9b	1.33065	1.358	1.16173	1.84289	1.39962	1.57901	1.23844	1.47079	1.43985	1.74873	1.07114	1.52843
Actn1	actinin, alpha 1	2.88654	3.05169	2.81045	3.15818	3.49896	2.69942	3.20978	3.12735	3.11152	4.58965	7.45507	5.17074
Actn2	actinin alpha 2	9.6288	10.1323	9.75813	10.1404	9.91468	9.58351	9.17823	9.7849	9.85501	1.79793	9.98553	6.58909
Actn3	actinin alpha 3	11.4862	11.4097	11.5404	11.4054	11.5596	11.4238	11.4981	11.3286	11.5817	2.52662	9.45171	5.16117
Actn4	actinin alpha 4	5.50718	5.57642	5.48139	5.6554	5.71569	5.19438	5.83669	5.39721	5.68079	7.87255	8.00451	8.61851
Actr10	actin-related protein 10 homolog (S. cerevisiae)	7.1465	6.88988	6.9636	7.12224	6.61961	6.8311	6.98322	7.00791	7.20011	6.07906	7.0478	6.14918
Actr1a	ARP1 actin-related protein 1 homolog A, centractin alpha (yeast)	4.62564	4.54969	4.47072	4.47161	3.97431	4.29488	4.57534	3.71671	3.816	4.56025	5.14348	4.67826
Actr1b	ARP1 actin-related protein 1 homolog B, centractin beta (yeast)	4.47378	4.45944	4.32065	4.19671	4.29092	4.38038	4.39762	3.41088	4.18506	3.82308	5.0982	4.35461
Actr2	ARP2 actin-related protein 2 homolog (yeast)	3.8432	3.62478	3.61506	3.97971	3.84626	3.62077	3.56128	3.76138	3.9937	4.09714	3.81628	4.89136
Actr3	ARP3 actin-related protein 3 homolog (yeast)	5.74609	5.41916	5.35816	5.66031	5.58757	5.46126	5.53544	6.20611	5.58296	7.40992	7.59467	8.07331
Actr5	ARP5 actin-related protein 5 homolog (yeast)	1.8487	1.89089	2.11842	2.14454	2.09924	2.18539	1.98387	1.81616	2.05619	2.2471	2.32718	2.09178
Actr6	ARP6 actin-related protein 6 homolog (yeast)	4.83701	3.82366	3.57448	3.69468	3.57281	3.44879	3.02393	3.31779	3.53713	3.17879	4.38924	4.09644
Actr8	ARP8 actin-related protein 8 homolog (yeast)	4.66236	4.8532	5.11328	4.94072	4.47119	5.04003	4.79896	4.47207	4.21885	4.499	4.31796	4.89817
Actrt1	actin-related protein T1	0.970435	1.21894	1.24945	1.39186	1.06539	1.25064	1.16748	1.5112	1.31594	1.4599	1.08435	1.43157
Actrt2	actin-related protein T2	1.68617	1.69975	1.85976	2.01669	1.80876	1.26221	1.74498	2.08117	1.96572	1.46176	1.98548	1.69401
Actrt3	actin-related protein T3	1.62218	1.55856	1.69039	1.74465	1.9106	1.89416	1.93792	1.78885	1.59955	2.13883	1.36898	1.58505
Acvr1	activin A receptor, type I	5.78228	5.50083	5.54096	5.31496	5.67807	5.28631	5.70656	5.47349	5.5144	5.55113	5.69119	4.87191
Acvr1b	activin A receptor, type IB	5.72851	5.59702	5.98939	5.81722	5.38031	5.67934	5.90042	5.49122	5.6293	3.7496	4.08606	3.92246
Acvr1c	activin A receptor, type IC	1.72881	1.57976	1.81636	1.98306	1.74288	1.62305	2.28997	1.72725	2.08731	1.97168	1.45359	1.71818
Acvr2a	activin A receptor, type IIA	6.03667	5.86231	5.58662	5.54123	5.32083	5.57668	5.90224	5.87308	5.21616	5.61637	5.88405	4.5679
Acvr2b	activin A receptor, type IIB	2.49806	2.80919	2.46631	2.03027	2.36612	1.82863	2.48784	2.16771	2.27411	2.01611	1.76509	2.10991
Acvrl1	activin A receptor type II-like 1	3.30395	3.48486	3.5222	3.00655	3.26978	2.81729	3.00061	3.6971	3.05343	5.30612	3.60417	4.26711
Acy1	aminoacylase 1	2.92335	3.2255	2.76788	2.89728	2.8525	2.68517	2.63644	2.58766	2.93298	3.3865	2.7572	2.78736
Acy3	aminoacylase 3	2.04447	1.94814	2.00667	1.87764	1.8965	1.80959	1.98853	2.05266	2.3231	1.74257	1.97566	2.79169
Acyp1	acylphosphatase 1, erythrocyte (common) type	3.7727	3.75689	3.13853	3.47329	3.1057	3.20886	2.82566	2.93135	3.10257	2.50151	3.74167	2.87379
Acyp2	acylphosphatase 2, muscle type	5.55825	4.67773	4.92545	4.52734	4.65629	5.15586	4.70357	4.64041	4.6555	1.78872	1.75578	2.34228
Ada	adenosine deaminase	1.66232	1.51343	1.92822	2.18172	2.13236	2.10112	2.44947	1.56948	2.16112	2.7658	2.45319	3.62889
Adad1	adenosine deaminase domain containing 1 (testis specific)	1.31222	1.35668	1.29524	1.29296	1.50814	1.29692	1.16909	1.47234	1.26668	1.10697	1.24911	1.26828
Adad2	adenosine deaminase domain containing 2	1.84707	1.6446	1.96558	1.74481	2.05774	1.84925	1.76825	2.27187	1.8003	1.85711	1.77686	1.74936
Adal	adenosine deaminase-like	3.114	2.88864	2.8201	3.43773	2.91685	2.78712	3.04254	2.64783	2.68555	2.29465	2.82381	2.69206
Adam10	ADAM metallopeptidase domain 10	5.02606	4.72588	4.78842	4.74766	5.15457	4.97496	4.59143	4.86325	5.0015	6.15896	5.6133	5.41999
Adam11	ADAM metallopeptidase domain 11	1.39656	1.86074	1.81567	1.61282	1.80793	2.01266	2.09043	1.99682	2.20303	1.9189	1.99309	1.38485
Adam12	ADAM metallopeptidase domain 12	2.21041	2.46788	2.30406	2.12849	2.5648	2.35048	2.4164	2.15079	2.51091	5.46374	7.29898	7.2003
Adam15	ADAM metallopeptidase domain 15	2.52427	2.81603	2.91318	2.3097	2.57953	2.38196	2.71103	2.32878	2.34789	4.70964	3.45798	3.59398
Adam17	ADAM metallopeptidase domain 17	4.97554	4.76071	4.77442	4.90499	5.02165	4.49762	4.75611	4.82301	4.64442	6.03487	6.41148	6.50239
Adam18	ADAM metallopeptidase domain 18	1.01179	1.12486	1.19103	1.07224	1.17783	1.27634	1.10686	1.27553	1.5016	1.43389	1.24972	1.20181
Adam19	ADAM metallopeptidase domain 19	2.62591	2.54139	2.44796	2.38967	2.95185	2.66215	2.70836	2.80425	2.97985	5.11646	6.03494	3.81928
Adam1a	a disintegrin and metallopeptidase domain 1a	1.91799	2.05906	2.1776	2.13502	2.02897	1.97537	2.01588	1.95233	1.91439	1.76063	1.61466	1.18911
Adam2	ADAM metallopeptidase domain 2	1.23152	1.40108	1.51324	1.19796	1.57868	1.24058	1.37691	1.92554	1.61842	1.75045	1.62829	1.33032
Adam22	ADAM metallopeptidase domain 22	2.80637	2.75767	2.49991	2.53419	2.2954	2.45114	2.61618	2.50431	2.7784	3.26384	2.21786	2.63391
Adam23	ADAM metallopeptidase domain 23	1.71458	1.93794	1.7378	1.84738	2.37661	1.95173	1.99806	1.74982	1.68941	3.61948	5.3218	4.13651
Adam24	ADAM metallopeptidase domain 24	1.61952	1.80967	1.67946	1.42181	2.11753	1.77498	1.72295	2.43358	2.25676	2.19882	1.80469	2.28094
Adam28	ADAM metallopeptidase domain 28	1.34164	1.67655	1.2927	1.24866	1.355	1.4952	1.3005	1.58163	1.71906	1.58156	1.47043	1.28127
Adam30	ADAM metallopeptidase domain 30	1.35261	1.08289	1.36474	1.2594	1.27428	1.31106	1.33487	1.18999	1.43637	1.22873	1.59253	1.30902
Adam32	ADAM metallopeptidase domain 32	1.18742	1.33468	1.51225	1.32424	1.35215	1.38074	1.30327	1.641	1.37003	1.7995	1.53088	1.14673
Adam33	ADAM metallopeptidase domain 33	2.11935	2.38438	2.03297	1.98659	2.1987	2.01097	2.59985	2.16645	2.01902	2.30003	2.11568	2.01833
Adam34	a disintegrin and metallopeptidase domain 34	0.824507	1.25746	0.933038	1.10764	0.953403	1.06919	0.908657	1.18162	1.11664	1.08808	1.03178	1.31372
Adam34l	a disintegrin and metalloprotease domain 34-like	1.02886	1.15868	1.18409	1.1428	1.29407	1.90479	1.56224	1.35394	1.86427	1.44215	1.5101	1.31745
Adam3a	ADAM metallopeptidase domain 3A	1.32456	1.44745	1.17365	1.44669	1.5322	1.32312	1.21155	1.59958	1.4011	1.49973	1.27133	1.32504
Adam4	a disintegrin and metalloprotease domain 4	1.32759	1.34565	1.38751	1.02755	1.35461	1.41913	1.33655	1.88638	1.33452	1.33508	1.41213	1.26159
Adam4l1	a disintegrin and metallopeptidase domain 4-like 1	1.9703	1.61723	1.96071	2.03689	1.92536	1.73871	1.85963	1.49704	1.87497	2.00071	1.60601	1.82257
Adam5	a disintegrin and metallopeptidase domain 5	1.56812	1.17073	1.09419	1.2686	1.39321	1.55255	1.35104	1.47334	1.62768	1.47688	1.15777	1.47607
Adam6	a disintegrin and metallopeptidase domain 6	1.47701	1.72056	1.80735	1.58152	1.92329	1.78951	1.75795	1.73347	1.70265	1.78704	1.80042	1.88878
Adam7	ADAM metallopeptidase domain 7	1.08645	1.06776	0.970981	1.34416	1.09914	1.25412	1.13899	1.08023	1.10801	1.38266	1.15243	1.22606
Adam8	ADAM metallopeptidase domain 8	1.25676	1.91745	1.60423	1.49188	2.07198	1.7361	1.83904	1.80913	1.45743	1.60075	1.76535	2.02043
Adam9	ADAM metallopeptidase domain 9	6.78101	6.59809	6.44307	6.6266	6.8492	6.35932	6.4247	6.31043	6.4533	6.26872	5.25395	6.60461
Adamdec1	ADAM-like, decysin 1	0.977173	1.08672	1.2675	1.14264	1.46792	1.33083	1.36269	1.72343	1.65293	1.6836	1.42058	1.47815
Adamts1	ADAM metallopeptidase with thrombospondin type 1 motif, 1	3.49601	3.90555	4.10913	3.94512	4.03405	4.35162	3.96192	3.92749	3.73754	5.34306	4.27443	6.33293
Adamts10	ADAM metallopeptidase with thrombospondin type 1 motif, 10	2.56983	2.41872	2.55218	2.69683	3.00906	2.55929	2.86834	2.669	2.71811	3.85551	2.8359	4.65086
Adamts12	ADAM metallopeptidase with thrombospondin type 1 motif, 12	3.02409	3.02989	3.24629	3.15954	3.5095	3.04356	3.42733	2.99933	3.37606	7.55772	4.69415	4.41699
Adamts14	ADAM metallopeptidase with thrombospondin type 1 motif, 14	1.70047	1.57564	1.73928	1.508	1.91478	1.85211	1.70437	1.75324	1.71217	2.69474	2.44699	2.03487
Adamts15	ADAM metallopeptidase with thrombospondin type 1 motif, 15	1.93696	1.9157	2.08432	1.79408	1.93722	1.92995	2.48258	2.34492	2.09889	2.54648	3.02063	1.94164
Adamts16	ADAM metallopeptidase with thrombospondin type 1 motif, 16	1.52412	1.57547	1.76448	1.77686	1.54547	1.53776	1.74194	2.0302	1.97731	1.64528	2.56261	1.31384
Adamts17	ADAM metallopeptidase with thrombospondin type 1 motif, 17	1.53473	1.74416	1.80944	1.85372	1.65201	1.52403	1.30187	1.72097	1.58315	2.49669	1.60019	1.41359
Adamts18	ADAM metallopeptidase with thrombospondin type 1 motif, 18	1.53458	1.59581	1.42069	1.54552	1.83988	1.6967	1.46146	1.8687	1.61603	1.3865	1.70946	1.69021
Adamts19	ADAM metallopeptidase with thrombospondin type 1 motif, 19	1.94612	2.14184	1.84558	1.64089	1.835	2.20014	1.85483	1.5994	2.3332	3.20548	2.05612	1.66217
Adamts2	ADAM metallopeptidase with thrombospondin type 1 motif, 2	2.39272	2.85633	2.79945	2.74544	3.34397	2.50968	2.642	3.27805	3.25301	5.20884	3.84076	4.80724
Adamts20	ADAM metallopeptidase with thrombospondin type 1 motif, 20	3.23932	3.02705	2.91473	2.48427	2.82515	2.62155	3.06235	2.42826	2.87881	1.69933	3.98941	1.55893
Adamts3	ADAM metallopeptidase with thrombospondin type 1, motif 3	1.75617	1.9024	1.72518	1.88125	1.96498	1.72076	1.75178	2.12784	2.1331	1.98465	1.91983	4.67273
Adamts4	ADAM metallopeptidase with thrombospondin type 1 motif, 4	1.59791	1.5325	1.57919	1.31601	1.6824	1.28425	1.39381	1.94686	2.02139	3.26022	1.75808	3.25823
Adamts5	ADAM metallopeptidase with thrombospondin type 1 motif, 5	2.96586	3.37336	2.95768	3.23101	4.28915	3.09163	4.28382	2.85363	3.37694	6.30448	4.40123	2.90346
Adamts6	ADAM metallopeptidase with thrombospondin type 1 motif, 6	2.58032	2.58553	2.29387	2.41849	1.72662	2.19494	2.18877	2.44198	1.99481	1.90044	5.16667	3.02427
Adamts7	ADAM metallopeptidase with thrombospondin type 1 motif, 7	1.3981	1.43833	1.61732	1.59739	1.58963	1.82105	1.68004	2.21177	1.7336	2.73632	2.20254	1.52811
Adamts8	ADAM metallopeptidase with thrombospondin type 1 motif, 8	1.41288	1.64778	1.64103	1.42905	1.68974	1.77083	1.84616	2.05406	2.12196	2.16323	2.49539	1.69292
Adamts9	ADAM metallopeptidase with thrombospondin type 1 motif, 9	2.92214	2.6571	3.10253	2.7108	3.0397	2.84704	2.91157	3.08963	2.75866	4.74097	3.80518	4.2754
Adamtsl1	ADAMTS-like 1	2.31088	2.48616	2.24072	2.29988	2.30749	2.247	2.48928	2.01779	2.76775	1.76049	2.81059	3.08111
Adamtsl2	ADAMTS-like 2	1.78964	1.90573	1.88615	1.85272	1.61595	2.00532	1.69791	1.68963	2.18169	2.00733	1.80045	1.7543
Adamtsl3	ADAMTS-like 3	1.96582	2.01493	1.70572	1.78903	1.99975	1.87328	2.07606	2.1462	1.80992	2.40189	2.18777	2.34168
Adamtsl4	ADAMTS-like 4	2.58835	3.14204	2.6099	3.07748	3.46317	2.18814	2.71256	2.53675	2.62398	2.65784	2.43343	2.55345
Adamtsl5	ADAMTS-like 5	2.68619	2.90831	2.70304	2.7026	2.79001	2.77538	2.51044	1.90981	2.37306	4.84271	2.09146	1.78106
Adap1	ArfGAP with dual PH domains 1	1.62041	1.52839	1.53701	1.78198	1.74023	1.58442	1.8633	1.94207	1.73631	2.01535	1.95587	2.04782
Adap2	ArfGAP with dual PH domains 2	1.7955	2.08416	2.00696	2.01511	2.03068	1.86829	1.78378	1.91733	2.20981	2.10678	2.5414	2.65236
Adar	adenosine deaminase, RNA-specific	2.40317	1.79447	1.96993	2.19618	2.29975	1.85776	2.25065	2.16772	2.32903	3.40072	3.67552	2.70088
Adarb1	adenosine deaminase, RNA-specific, B1	2.69314	2.80005	2.7722	2.9178	2.92759	2.84595	2.59805	2.88791	2.66966	3.32337	2.00753	1.82249
Adarb2	adenosine deaminase, RNA-specific, B2	1.59737	1.67297	1.62607	1.81346	1.4992	1.7105	2.25877	1.55616	1.79644	1.63848	1.06187	1.61125
Adat1	adenosine deaminase, tRNA-specific 1	1.81282	1.64606	1.93708	1.61593	1.95932	1.6789	1.89076	1.93292	2.22301	2.33808	1.70968	1.79657
Adat3	adenosine deaminase, tRNA-specific 3	1.94619	2.05125	2.25555	2.22333	1.72867	2.52797	1.97882	2.1307	2.12127	2.12544	1.70144	2.28093
Adck1	aarF domain containing kinase 1	2.99536	2.20389	2.39471	3.17313	2.20633	2.42801	2.17824	2.77266	2.28178	2.01636	2.23402	2.17881
Adck2	aarF domain containing kinase 2	1.75157	1.84568	2.06098	1.85394	2.15141	1.54926	2.37535	1.6206	1.70503	2.04495	2.01368	2.16878
Adck3	aarF domain containing kinase 3	7.3375	7.8031	7.64812	8.09198	7.34991	7.51233	7.07571	7.614	7.31503	1.77116	3.60622	2.31834
Adck4	aarF domain containing kinase 4	2.24433	2.34561	2.05728	2.02939	2.19541	2.22437	2.04641	2.16757	2.18308	2.84105	2.15904	2.49222
Adck5	aarF domain containing kinase 5	2.19246	2.37152	1.94489	2.14924	2.34754	2.16231	1.99613	2.00958	2.0899	2.20663	2.18664	2.90159
Adcy1	adenylate cyclase 1 (brain)	1.67401	1.72935	2.0222	1.806	2.74717	2.02207	2.03464	2.09153	2.37421	1.82917	1.91925	1.78955
Adcy10	adenylate cyclase 10 (soluble)	1.22568	1.64257	1.56408	1.41946	1.53784	1.55806	1.55237	1.56018	1.4604	1.93191	1.45552	1.30358
Adcy2	adenylate cyclase 2 (brain)	6.5571	6.64294	6.61428	6.65603	6.65055	6.54804	6.72703	6.69037	6.72985	2.15052	5.11747	2.87619
Adcy3	adenylate cyclase 3	2.35042	2.41951	2.43845	2.45498	2.93448	2.9279	2.64161	2.578	2.50691	3.27988	2.6623	2.40862
Adcy4	adenylate cyclase 4	2.01262	2.37897	2.15452	1.86352	2.14891	2.06474	2.27015	2.15059	2.62882	2.24581	2.5237	2.18588
Adcy5	adenylate cyclase 5	1.62668	2.24601	2.07243	2.15396	2.27231	1.98081	2.1801	2.02414	2.11941	2.94619	1.88839	1.68738
Adcy6	adenylate cyclase 6	2.10784	2.60071	1.80008	1.92507	1.9293	1.71769	2.06865	1.62013	2.09657	4.74079	2.24478	3.35897
Adcy7	adenylate cyclase 7	2.47828	2.42357	2.84921	1.96237	2.38674	2.01965	2.23607	1.83135	2.35543	2.97026	2.81498	3.89824
Adcy8	adenylate cyclase 8 (brain)	1.5016	1.49918	1.67958	1.67332	1.49994	1.51394	1.52262	1.67161	1.56121	1.60497	1.56677	1.49583
Adcy9	adenylate cyclase 9	5.31949	5.61096	5.68552	5.20935	5.30999	5.24308	5.34754	4.8582	5.18295	4.33576	3.73134	2.66908
Adcyap1	adenylate cyclase activating polypeptide 1	1.4005	1.3128	1.64052	1.51991	1.4365	1.59294	1.53251	1.42801	1.958	1.40976	1.21605	1.50326
Adcyap1r1	adenylate cyclase activating polypeptide 1 receptor type 1	1.70933	1.80725	1.90179	2.13888	1.69786	1.82913	1.62875	1.50753	2.1398	1.5629	1.68811	1.71375
Add1	adducin 1 (alpha)	3.99632	3.97198	4.02554	3.23078	3.95073	3.61473	3.82233	3.54507	3.75694	6.35027	5.16603	5.07814
Add2	adducin 2 (beta)	1.74634	1.98495	2.21433	1.73384	1.81985	1.91859	2.45148	2.13608	1.91515	2.11687	2.08026	1.97394
Add3	adducin 3 (gamma)	3.32835	3.59035	3.22367	3.51465	3.58654	3.12878	3.74818	3.47495	3.67603	7.54877	3.1326	3.403
Adgb	androglobin	1.25214	1.16672	1.12223	1.24214	1.55657	1.27223	1.30913	1.60712	1.29682	1.29856	1.15829	1.1588
Adgra1	adhesion G protein-coupled receptor A1	1.83127	1.87016	1.83198	1.39513	1.79867	1.72087	1.94749	1.82726	2.08972	1.74795	1.56061	2.14632
Adgra2	adhesion G protein-coupled receptor A2	2.22839	2.18252	2.15819	2.57162	2.66471	2.38337	2.23507	2.01744	2.38457	7.37136	4.13618	5.10577
Adgra3	adhesion G protein-coupled receptor A3	3.77821	3.51339	3.71995	3.59702	3.50793	3.37629	3.49595	3.96829	3.27588	4.15632	3.49843	3.8553
Adgrb1	adhesion G protein-coupled receptor B1	1.51014	1.90459	1.41215	2.26676	1.6202	1.73785	1.56615	1.3134	1.60685	1.38262	1.40216	1.54024
Adgrb2	adhesion G protein-coupled receptor B2	5.40165	5.40051	5.62049	5.12212	5.02361	5.09603	5.94003	4.94963	4.75194	2.72496	2.88733	2.54081
Adgrb3	adhesion G protein-coupled receptor B3	1.22755	1.24911	1.24192	1.50825	1.25464	1.10753	1.44147	2.34822	1.56738	1.62475	1.43978	1.23223
Adgrd1	adhesion G protein-coupled receptor D1	1.92657	1.94332	2.09962	1.68631	2.92976	1.8776	2.18086	1.88042	2.0227	5.18349	1.87017	1.50999
Adgre1	adhesion G protein-coupled receptor E1	1.44931	1.34489	1.5539	1.37645	1.94043	1.53266	1.34292	1.63491	1.65025	3.20944	3.98313	6.011
Adgre5	adhesion G protein-coupled receptor E5	4.16189	4.229	4.30129	4.11449	3.99623	4.02213	3.97943	3.13838	3.67897	3.902	5.09483	5.39295
Adgrf1	adhesion G protein-coupled receptor F1	1.21881	1.3279	1.30344	1.27912	1.20557	1.22319	1.12336	1.30999	1.25394	1.62105	1.08488	1.37409
Adgrf2	adhesion G protein-coupled receptor F2	1.46113	1.51276	1.33166	1.33335	1.60331	1.29388	1.37818	1.39461	1.45787	1.5806	1.27863	1.49296
Adgrf3	adhesion G protein-coupled receptor F3	1.49541	1.48253	2.22567	1.92964	1.8246	1.54041	1.79686	1.53793	1.99051	1.6422	1.37645	1.45768
Adgrf4	adhesion G protein-coupled receptor F4	1.44098	1.2741	1.08584	1.49398	1.2234	1.36576	1.16052	1.53579	1.36456	1.36617	1.19368	1.25885
Adgrf5	adhesion G protein-coupled receptor F5	6.60806	6.59583	6.40897	6.89379	6.21731	6.50361	6.59011	6.32557	6.15132	5.34344	3.20922	3.71318
Adgrg1	adhesion G protein-coupled receptor G1	3.47957	2.97747	2.96311	2.98461	2.48497	3.37663	2.78345	2.87539	3.07053	2.41052	5.31054	3.07192
Adgrg2	adhesion G protein-coupled receptor G2	1.20229	1.378	1.38061	1.46635	1.41058	1.55152	1.21691	1.6452	1.44136	1.85862	1.11991	1.76557
Adgrg3	adhesion G protein-coupled receptor G3	1.15222	1.37487	1.40578	1.50115	1.79445	1.86886	1.29217	2.2375	1.64579	1.5924	1.32769	1.54737
Adgrg5	adhesion G protein-coupled receptor G5	1.76907	1.62784	1.68073	1.34181	1.84864	2.05122	1.99176	1.46189	1.44029	1.54808	1.5794	1.27119
Adgrg6	adhesion G protein-coupled receptor G6	1.68437	1.8707	1.64469	1.72574	2.03024	1.98378	1.97298	2.07427	2.14754	2.62241	2.87256	2.02706
Adgrg7	adhesion G protein-coupled receptor G7	1.45357	1.52058	1.4352	1.50196	1.32371	1.23162	1.3151	1.35176	1.52136	1.4125	1.23343	1.34344
Adgrl1	adhesion G protein-coupled receptor L1	1.53338	1.80826	1.5217	2.08168	1.78442	1.60225	1.76266	2.26507	2.01014	3.01692	2.37138	3.70613
Adgrl2	adhesion G protein-coupled receptor L2	3.21401	3.11251	2.803	2.43203	3.15707	3.01845	3.2631	2.6333	3.1466	3.66128	4.20506	4.45817
Adgrl3	adhesion G protein-coupled receptor L3	1.20713	1.6557	1.39754	1.39843	1.39072	1.50565	1.43618	1.75216	1.54068	2.001	1.93617	1.10541
Adgrl4	adhesion G protein-coupled receptor L4	3.7609	3.94698	3.40666	3.7441	3.95454	3.58388	3.66064	2.85505	3.76129	3.16692	2.8086	2.5109
Adgrv1	Adgrv1	1.38123	1.37807	1.52892	1.52452	1.47823	1.53415	1.37556	1.44267	1.43951	1.5502	1.24776	1.50276
Adh1	alcohol dehydrogenase 1 (class I)	1.93462	2.15722	1.94973	1.78711	2.10086	1.92062	1.99068	1.83609	1.87695	1.99525	2.14041	1.82861
Adh4	Adh4	2.2603	2.56682	2.76271	2.08476	2.07388	2.2163	1.91439	2.24248	2.05086	2.51919	1.62224	1.61621
Adh5	alcohol dehydrogenase 5 (class III), chi polypeptide	4.10553	4.54811	4.3384	4.16651	3.99846	3.98796	3.69739	4.955	4.36782	3.75476	5.13027	4.50301
Adh6	alcohol dehydrogenase 6 (class V)	1.28512	1.36162	1.26613	1.46799	1.3645	1.79816	1.39089	1.33399	1.42748	1.13563	1.38531	1.28748
Adh6a	alcohol dehydrogenase 6A (class V)	1.31637	1.83963	1.59224	1.75547	1.80484	1.86448	1.80071	1.39444	2.21351	1.99234	1.40973	1.39089
Adh7	alcohol dehydrogenase 7 (class IV), mu or sigma polypeptide	1.32591	1.30309	1.27781	1.41046	1.19212	1.36401	1.20765	2.04451	1.3472	1.50037	1.33983	1.34385
Adhfe1	alcohol dehydrogenase, iron containing, 1	3.59318	3.74452	2.99781	2.51979	3.19579	2.68536	3.0998	2.04709	2.6877	1.69484	1.29417	1.6318
Adi1	acireductone dioxygenase 1	4.54553	4.436	4.53803	5.00298	4.21904	4.24681	4.89744	3.81462	3.8272	3.40728	4.28352	4.07971
Adig	adipogenin	3.18274	3.16129	3.56034	3.60265	2.94097	3.01788	2.96477	2.55953	2.00614	1.75658	1.46364	1.58791
Adipoq	adiponectin, C1Q and collagen domain containing	3.07721	3.18912	3.4349	2.9875	2.92179	2.49174	6.44908	2.34995	3.33856	5.29233	2.64389	2.23526
Adipor1	adiponectin receptor 1	7.07548	7.11035	7.12397	7.15353	7.06823	7.31301	7.35346	6.76431	7.21967	5.45306	5.43386	7.07257
Adipor2	adiponectin receptor 2	7.91128	7.95793	8.02967	8.07649	7.77919	7.93694	7.79983	7.88847	7.61705	5.84414	6.32987	5.36105
Adk	adenosine kinase	6.79826	6.60966	6.58744	6.47353	6.44414	6.38364	6.51647	6.36506	6.43868	5.12001	5.09129	5.30754
Adm	adrenomedullin	2.1431	2.42786	2.42949	2.17295	2.16213	2.20889	2.36084	2.43168	2.47898	2.95204	2.08999	1.90869
Adm2	adrenomedullin 2	1.4928	1.88651	1.80521	1.66674	2.00741	1.70506	1.78792	1.66722	1.97287	2.26006	1.47732	2.50046
Adnp	activity-dependent neuroprotector homeobox	5.59407	5.68955	5.64208	6.03515	5.5834	5.6261	5.68418	4.812	5.13589	6.37166	6.30175	6.30658
Adnp2	ADNP homeobox 2	2.1381	2.01885	1.79576	2.19306	2.08162	2.14526	2.00507	1.88022	2.20846	3.31084	2.42624	2.99461
Adora1	adenosine A1 receptor	2.08497	1.89669	2.07109	2.11453	1.97975	1.99524	2.06539	1.65161	1.82347	1.84169	2.3509	1.60341
Adora2a	adenosine A2a receptor	1.55524	1.49078	2.04217	2.02361	1.47693	1.53147	1.45833	1.90234	1.50357	1.29956	1.65973	1.92093
Adora2b	adenosine A2B receptor	2.89217	2.39966	2.94625	3.11531	2.9254	2.84119	2.67655	2.45506	2.66618	3.80622	2.68712	3.01301
Adora3	adenosine A3 receptor	1.56266	1.62517	1.59264	1.80403	1.34836	1.46438	1.47158	1.54981	1.36403	1.80613	1.48614	1.25725
Adpgk	ADP-dependent glucokinase	1.42469	1.43545	1.37946	1.61966	1.32709	1.87072	1.73169	1.90534	1.64539	1.88608	1.9555	2.48604
Adprh	ADP-ribosylarginine hydrolase	3.45876	3.71282	3.98289	3.47808	3.13537	3.62453	3.81824	3.72236	3.32574	4.19954	4.30696	4.80189
Adprhl1	Adprhl1	6.06809	6.28785	6.10516	6.10367	5.42771	5.62308	6.07927	5.5203	5.68821	2.24253	4.45428	2.54612
Adprhl2	ADP-ribosylhydrolase like 2	3.141	2.60146	3.24328	2.8031	2.6866	2.49477	2.64797	2.37252	3.12909	2.32599	3.16774	2.70241
Adprm	ADP-ribose/CDP-alcohol diphosphatase, manganese-dependent	3.73801	3.4754	3.29564	2.74685	3.51239	3.64128	3.34893	3.18513	3.90872	3.395	3.52147	3.29681
Adra1a	adrenoceptor alpha 1A	2.3936	2.21722	2.29246	2.47943	1.59835	2.19637	1.94259	1.81017	1.44424	1.45985	1.70609	1.39061
Adra1b	adrenoceptor alpha 1B	1.6198	1.4301	1.56872	1.50349	1.50349	2.35566	1.73263	2.50824	1.4255	1.39609	1.78688	1.70221
Adra1d	adrenoceptor alpha 1D	1.77674	1.89976	2.21177	2.21348	2.24429	2.0655	2.34543	1.84577	1.58776	1.45357	1.73871	2.03078
Adra2b	adrenoceptor alpha 2B	1.84738	1.84785	1.7382	1.77896	1.53414	1.7521	1.48892	1.90557	1.50768	1.7379	1.69639	1.83219
Adra2c	adrenoceptor alpha 2C	1.92119	2.01496	2.16214	1.91901	2.02368	2.31441	2.38916	2.279	2.1772	2.02129	1.65974	1.91097
Adrb1	adrenoceptor beta 1	1.78092	2.0705	1.89681	1.97965	2.26125	1.94204	2.12126	2.37827	2.29656	2.11613	2.01461	1.40845
Adrb2	adrenoceptor beta 2, surface	4.01939	3.4068	3.57179	3.22977	3.07946	2.80669	3.39128	2.79024	3.273	2.62548	3.10571	3.33608
Adrb3	adrenoceptor beta 3	1.77158	1.647	1.87224	1.69307	1.69133	1.74249	1.65736	2.44072	1.83558	2.00481	1.44708	1.62957
Adrbk1	adrenergic, beta, receptor kinase 1	5.09632	5.04713	5.43489	5.47067	5.20049	5.21357	5.12868	4.97444	5.25508	4.87412	5.1976	5.45394
Adrbk2	adrenergic, beta, receptor kinase 2	2.20769	2.02785	2.08138	1.70434	1.783	1.92359	1.83615	1.73853	2.24352	2.0334	2.15203	1.91878
Adrm1	adhesion regulating molecule 1	5.48561	5.46311	5.62323	5.59863	5.3867	5.43239	5.35527	5.12259	4.92907	4.69747	6.0738	5.70146
Adsl	adenylosuccinate lyase	6.98884	7.04808	6.89735	6.74052	6.7192	6.83418	6.76562	6.68678	6.9061	3.63677	6.21221	4.78777
Adss	adenylosuccinate synthase	4.05794	3.6426	3.48901	3.54787	3.38776	3.62373	3.79509	3.4626	2.77058	4.34771	4.59186	5.8812
Adtrp	androgen-dependent TFPI-regulating protein	1.48895	1.69216	1.77183	1.38791	1.5494	2.18755	1.66951	2.06321	1.78377	1.60672	1.78615	1.9719
Aebp1	AE binding protein 1	3.38301	3.64993	2.96556	2.97498	4.4196	3.263	4.30482	3.12394	4.94567	6.94472	5.79739	7.31048
Aebp2	AE binding protein 2	3.6818	3.66044	3.67105	3.49592	3.47451	3.76763	3.79331	4.12394	3.60278	3.33676	3.49284	3.58926
Aen	apoptosis enhancing nuclease	2.23447	2.00727	2.00235	2.08164	1.7604	1.71915	1.885	1.67937	2.01091	2.20883	1.87675	2.35037
Aes	amino-terminal enhancer of split	7.72071	7.90136	7.99068	8.00774	7.86009	7.80776	7.77687	7.87032	7.88868	6.61771	6.6072	6.48177
Afap1	actin filament associated protein 1	2.65684	2.83971	2.68459	2.3544	2.67132	2.94279	3.12162	3.23585	2.99689	5.23365	4.61378	4.91703
Afap1l1	actin filament associated protein 1-like 1	5.29654	5.28266	5.36261	5.24835	5.45278	5.01932	5.27087	4.87467	5.23309	3.8886	3.94916	3.10362
Afap1l2	actin filament associated protein 1-like 2	2.78918	2.5352	2.84272	2.4955	2.77164	2.72831	2.73599	2.55925	2.80364	3.30241	2.70837	3.04445
Aff1	AF4/FMR2 family, member 1	5.27331	5.21533	5.39104	5.45542	5.33375	5.16911	5.43758	5.04812	5.55588	3.47207	4.18611	4.26028
Aff2	AF4/FMR2 family, member 2	1.58255	1.75108	1.79774	1.67866	1.52413	1.75491	1.65699	1.61509	1.76929	4.2741	1.67921	1.56876
Aff3	AF4/FMR2 family, member 3	1.32375	1.60193	1.66841	1.55371	1.50174	1.49488	1.32661	2.20647	1.55418	1.69899	1.80805	1.89227
Aff4	AF4/FMR2 family, member 4	7.14712	6.93058	7.10375	7.17316	6.80297	6.91394	7.09843	6.87686	6.97424	6.78453	7.37471	5.97377
Afg3l1	AFG3(ATPase family gene 3)-like 1 (S. cerevisiae)	4.41246	4.36492	4.50426	4.15963	4.25001	3.88967	4.17914	3.78553	4.10637	4.43822	4.9432	4.03806
Afg3l2	AFG3-like AAA ATPase 2	6.0795	6.2267	6.12836	6.01614	6.15532	6.02766	5.68465	5.47691	5.77973	4.4223	5.19676	4.69915
Afm	afamin	1.41207	1.58855	1.24067	1.36788	1.53176	1.39509	1.41731	1.38494	1.36728	1.51472	1.30367	1.33605
Afp	alpha-fetoprotein	1.34294	1.7447	1.97668	1.75239	1.59241	1.53837	1.6672	1.60124	1.95729	1.58655	1.76804	2.01838
Aftph	aftiphilin	4.81612	4.64035	4.59936	4.28192	4.26671	4.38704	4.34592	3.8967	4.07962	3.46705	3.45795	3.36378
Aga	aspartylglucosaminidase	3.5905	3.08408	2.81424	3.20984	3.45198	3.20741	3.62856	3.59115	3.29053	5.84403	4.76718	5.1357
Agap1	ArfGAP with GTPase domain, ankyrin repeat and PH domain 1	4.32937	4.51725	4.34953	4.1298	4.28175	4.29594	4.47643	4.32499	3.77934	4.34865	5.87054	4.69324
Agap2	ArfGAP with GTPase domain, ankyrin repeat and PH domain 2	1.83585	1.66016	1.89018	1.66172	2.06339	2.00868	1.84007	1.65188	2.3319	1.79339	1.64218	4.75107
Agap3	ArfGAP with GTPase domain, ankyrin repeat and PH domain 3	2.76384	2.64394	3.01148	2.89657	2.90408	3.04793	3.08248	2.68465	2.81607	3.39747	3.34212	2.58452
Agbl1	ATP/GTP binding protein-like 1	2.98915	3.82496	3.24936	2.9464	5.12205	3.28554	2.59273	3.622	4.09024	2.88864	2.67156	2.83308
Agbl2	ATP/GTP binding protein-like 2	1.01851	1.08756	1.27699	1.19181	1.15516	1.05855	1.11202	1.37437	1.20209	1.07207	1.02416	1.28711
Agbl3	ATP/GTP binding protein-like 3	1.51694	1.06559	1.23968	1.19852	1.24587	1.24269	1.20617	1.59054	1.3223	1.2474	1.37436	1.98911
Agbl4	ATP/GTP binding protein-like 4	1.15168	1.109	1.33911	1.22498	1.64339	1.1268	1.30882	1.69049	1.36743	1.09635	1.2233	1.46742
Agbl5	ATP/GTP binding protein-like 5	1.66976	1.65174	1.72591	2.1828	1.47697	1.66769	1.65695	2.00571	1.62578	1.76924	1.75087	1.73563
Ager	advanced glycosylation end product-specific receptor	1.81582	1.94698	2.1224	2.05241	1.88683	1.90065	1.79124	1.97989	1.92218	1.99526	2.05651	1.89643
Agfg1	ArfGAP with FG repeats 1	5.83127	5.8144	5.76251	5.78004	5.76496	5.63335	5.8795	5.64549	5.33966	6.44795	6.69644	5.72002
Agfg2	ArfGAP with FG repeats 2	1.56898	1.38684	1.52742	1.58327	1.65176	1.55199	1.4684	1.44732	1.30758	1.38525	1.4464	1.33098
Aggf1	angiogenic factor with G patch and FHA domains 1	5.39405	5.08907	5.39704	5.22167	5.36669	5.04703	5.06065	4.86041	5.15525	4.95284	5.77511	4.18238
Agk	acylglycerol kinase	2.97606	3.01525	3.05963	2.9054	3.33123	3.00777	2.89873	2.36986	3.14035	2.34401	3.01499	3.11872
Agl	amylo-alpha-1, 6-glucosidase, 4-alpha-glucanotransferase	10.3485	10.0048	10.1581	10.0782	10.0459	10.0299	10.2429	10.3478	9.86759	3.50088	7.57549	4.33549
Agmat	agmatine ureohydrolase (agmatinase)	1.50314	1.54993	1.63595	1.44158	1.86011	1.53798	1.60426	1.68682	1.27771	1.608	1.4627	1.74644
Agmo	alkylglycerol monooxygenase	1.44122	1.76041	1.72551	1.26622	1.62062	1.67133	1.9107	1.73578	1.74373	1.99448	1.86132	1.96284
Ago1	argonaute RISC catalytic component 1	3.44845	3.2013	2.82883	3.19937	2.637	2.90756	2.7983	3.56262	2.13531	3.44174	3.95478	2.71221
Ago2	argonaute RISC catalytic component 2	6.5316	6.57632	6.85209	6.71814	6.66224	6.56934	6.8973	6.66073	6.7955	6.38863	7.14381	5.547
Ago3	argonaute RISC catalytic component 3	3.64724	3.36774	3.44048	2.98505	3.25808	3.23953	3.16325	2.77774	3.10141	3.1534	3.1671	2.69351
Ago4	argonaute RISC catalytic component 4	1.26789	1.47295	1.40375	1.17139	1.91664	1.17685	1.41863	1.0247	1.43166	1.17611	1.12991	1.28711
Agpat1	1-acylglycerol-3-phosphate O-acyltransferase 1	6.27865	6.52829	6.58616	6.74848	6.48322	6.53111	6.6706	6.69486	6.4756	6.32898	5.25337	5.42897
Agpat2	1-acylglycerol-3-phosphate O-acyltransferase 2	1.6267	2.09358	2.14262	2.09892	1.67396	2.10812	2.20715	2.40847	1.79105	3.80096	2.33694	2.93746
Agpat3	1-acylglycerol-3-phosphate O-acyltransferase 3	2.9801	3.28006	3.23752	2.95558	3.19419	3.12735	3.31268	2.69534	3.26072	2.97838	2.55183	1.99083
Agpat4	1-acylglycerol-3-phosphate O-acyltransferase 4	1.87904	1.8636	1.85569	1.77853	2.04504	1.81817	1.7859	2.10172	1.74149	2.50912	4.33651	3.6017
Agpat5	1-acylglycerol-3-phosphate O-acyltransferase 5	5.95992	5.9448	5.9221	5.66324	5.62163	5.80512	5.92734	4.95697	5.10032	4.94377	4.58575	4.32774
Agps	alkylglycerone phosphate synthase	4.87255	4.83437	4.84358	4.91379	4.5917	4.67634	4.97188	4.57155	4.78755	4.84242	5.13149	4.92334
Agr2	anterior gradient 2, protein disulphide isomerase family member	1.25553	1.2532	1.15455	1.57367	1.56031	1.24396	1.12574	1.42553	2.4741	1.24694	1.06317	1.78476
Agr3	anterior gradient 3, protein disulphide isomerase family member	0.986122	1.13839	1.50723	1.23541	1.4721	1.46133	1.32983	1.48391	1.05211	1.44829	1.12592	1.36509
Agrn	agrin	2.51455	2.6373	2.57281	2.48002	2.53523	2.3024	2.65439	2.68762	2.48937	3.54173	3.46943	3.54789
Agrp	agouti related neuropeptide	1.39186	1.552	1.60074	1.60711	1.65371	1.77833	1.68586	1.71044	1.59364	1.75644	1.65695	1.57224
Agt	angiotensinogen (serpin peptidase inhibitor, clade A, member 8)	1.70264	2.50707	2.57737	1.77592	2.3956	2.33661	3.04626	2.05065	2.26973	2.03436	1.69186	1.81691
Agtpbp1	ATP/GTP binding protein 1	8.15607	7.75953	7.99373	7.87585	7.93101	8.0493	7.95545	8.18115	8.01249	2.92149	5.03457	2.64724
Agtr1a	angiotensin II receptor, type 1a	2.0387	1.71642	1.48296	2.14573	2.59077	1.84571	2.58477	1.97334	2.13671	4.27605	1.62069	3.93018
Agtr1b	angiotensin II receptor, type 1b	1.417	1.54262	1.76106	1.5842	1.58344	1.83246	1.70748	1.76398	2.45648	1.60024	1.51567	1.92516
Agtr2	angiotensin II receptor, type 2	1.14244	1.0374	1.34934	1.53261	1.34462	1.30789	1.25026	2.00456	1.35491	6.36137	2.51228	2.09214
Agtrap	angiotensin II receptor-associated protein	3.80665	3.28723	3.62612	3.50405	2.98662	3.48246	3.12707	2.89301	3.34938	3.02928	3.28479	3.52728
Agxt	alanine-glyoxylate aminotransferase	1.53349	1.68021	1.56229	1.32612	1.5673	1.47755	1.53934	1.75886	1.74149	1.55363	1.44445	1.95841
Agxt2	alanine-glyoxylate aminotransferase 2	1.2244	1.19108	1.23213	1.30732	1.24825	1.40696	1.09959	1.58538	0.985983	1.7486	1.3799	1.33755
Ahctf1	AT hook containing transcription factor 1	5.57575	5.53744	5.19295	5.28119	4.99983	5.10646	5.28947	5.48127	5.24082	5.87161	5.09794	5.78043
Ahcy	adenosylhomocysteinase	2.72534	3.17317	3.25417	3.01399	3.10591	2.93956	3.11084	3.13593	2.96874	2.81569	3.22528	3.26926
Ahcyl1	adenosylhomocysteinase-like 1	5.80586	5.82811	5.83013	5.74358	5.83627	5.41311	5.72917	5.38349	5.40884	6.491	6.7222	7.50634
Ahcyl2	adenosylhomocysteinase-like 2	3.16374	2.81324	2.86492	2.75786	2.61522	2.50062	2.76708	2.30208	2.97576	2.06708	2.4036	2.33222
Ahdc1	AT hook, DNA binding motif, containing 1	3.29092	3.31418	3.06737	3.09376	2.90532	3.362	3.28472	3.82016	2.58897	4.43795	3.71036	2.29412
Ahi1	Abelson helper integration site 1	2.55586	2.78794	2.98878	2.81014	2.72431	2.90472	2.9889	3.33492	3.02762	2.42035	3.39605	5.24778
Ahnak	AHNAK nucleoprotein	6.67742	6.78638	6.7016	6.60214	6.87745	6.6383	6.86896	6.37717	6.75779	6.70722	6.52088	6.64402
Ahnak2	AHNAK nucleoprotein 2	2.54489	2.13392	2.29773	2.37165	3.0438	2.55044	2.14273	2.24945	3.16329	3.21837	3.41519	3.10233
Ahr	aryl hydrocarbon receptor	2.6238	2.58268	2.57789	2.48983	2.5063	2.26838	2.63225	2.80369	2.42344	4.46195	3.34863	3.87471
Ahrr	aryl-hydrocarbon receptor repressor	1.27265	1.46272	1.91133	1.56861	1.89395	2.00267	1.85576	1.67549	1.56785	1.61783	1.70327	1.58065
Ahsa2	AHA1, activator of heat shock protein ATPase 2	3.03149	3.34495	3.36895	3.24922	2.75211	3.11733	3.36004	3.10775	3.31123	2.95413	3.23251	3.95727
Ahsg	alpha-2-HS-glycoprotein	1.42552	1.58176	1.68539	1.52421	1.41714	1.76586	1.83649	1.56091	1.48977	1.60531	1.55153	1.69365
Ahsp	alpha hemoglobin stabilizing protein	1.20651	1.13636	1.14857	1.27879	1.08531	1.25022	1.25108	1.92302	1.06313	1.55702	1.29063	1.04387
aicda	activation-induced cytidine deaminase	1.38403	1.25786	1.32067	1.47241	1.10483	1.19597	1.29137	1.31714	1.19026	1.76214	1.39182	1.31184
Aida	axin interactor, dorsalization associated	4.90737	4.79268	4.33052	4.86422	5.16877	4.5117	4.90442	4.39509	4.14881	6.37151	5.75301	6.61186
Aif1	allograft inflammatory factor 1	1.35756	1.87457	1.49811	1.62672	1.80759	1.78359	1.86168	2.69376	2.13317	2.62033	2.74004	3.64394
Aif1l	allograft inflammatory factor 1-like	3.04253	2.1932	2.52173	2.00046	2.7904	1.89238	2.68121	2.45999	2.54579	5.08813	6.1457	4.07163
Aifm1	apoptosis-inducing factor, mitochondrion-associated 1	6.02025	5.80686	5.74774	6.036	5.33556	5.55784	5.61354	5.513	5.34879	4.00572	5.03174	4.52718
Aifm2	apoptosis-inducing factor, mitochondrion-associated 2	2.3867	2.43902	2.36102	2.27474	2.51703	2.54374	2.5085	2.31891	2.41471	2.11488	2.39367	2.43312
Aifm3	apoptosis-inducing factor, mitochondrion-associated 3	1.72172	1.91439	1.75393	1.71597	1.77282	1.80599	1.87263	1.9306	1.77639	1.69484	1.45616	1.51703
Aig1	androgen-induced 1	2.45991	2.86646	2.69373	2.59285	2.46169	2.27332	2.52564	2.48231	2.67546	1.99747	5.19697	5.46907
Aim1	absent in melanoma 1	1.5973	1.58063	1.51364	1.37235	2.1307	1.85719	1.60521	1.68768	1.57769	1.85928	1.728	2.44866
Aim1l	absent in melanoma 1-like	1.56789	1.69625	1.77832	1.73305	2.01283	1.70718	1.95749	1.61489	2.35013	1.74865	1.79995	2.21651
Aim2	absent in melanoma 2	1.47094	1.33332	1.19349	1.47305	1.72145	1.53398	1.27973	1.27511	1.71461	1.86878	1.76881	1.44409
Aimp1	aminoacyl tRNA synthetase complex-interacting multifunctional protein 1	5.8193	5.1067	5.65471	5.71875	5.36539	5.6949	5.22179	5.83212	5.26186	4.68962	6.08001	4.95376
Aimp2	aminoacyl tRNA synthetase complex-interacting multifunctional protein 2	5.52831	5.87345	5.71268	5.67914	5.81243	5.61765	5.69445	5.67276	5.79337	3.93824	6.12718	5.54637
Aip	aryl-hydrocarbon receptor-interacting protein	3.66395	3.69849	3.33486	4.20492	3.4179	3.49138	3.64067	3.5215	3.21974	3.49638	3.46502	2.96923
Aipl1	aryl hydrocarbon receptor-interacting protein-like 1	1.82252	1.97639	1.98387	2.00006	1.81025	2.02884	1.6128	1.91913	1.85437	1.86647	1.45508	1.91862
Aire	autoimmune regulator	2.33207	2.00852	2.1772	2.11124	2.04008	2.81231	2.31231	2.18136	2.22093	2.16953	2.11137	1.7789
Ajuba	ajuba LIM protein	2.26756	2.42219	2.10765	2.03038	1.96518	1.74406	1.95717	1.75185	1.81282	2.23355	2.81862	2.18807
Ak2	adenylate kinase 2	4.27245	4.34025	4.2547	4.13137	4.058	4.16858	4.34387	4.32042	4.21614	4.65259	4.82842	5.5106
Ak3	adenylate kinase 3	5.83854	6.09644	5.89493	5.97268	5.82401	5.59156	5.96855	5.71689	5.70477	4.18867	5.82775	4.35401
Ak4	adenylate kinase 4	2.2674	2.21764	2.18309	2.76551	2.77305	2.42908	2.34061	2.33461	2.21837	2.58805	2.72782	2.49051
Ak5	adenylate kinase 5	1.93343	1.82806	2.07299	1.64701	1.81137	1.84015	2.05692	1.80607	1.63866	1.71475	1.79562	1.61423
Ak6	adenylate kinase 6	1.62317	1.61967	1.706	1.90396	1.63816	1.48118	1.31711	1.25429	1.36528	2.20883	2.99285	2.37782
Ak7	adenylate kinase 7	1.40851	1.47016	1.67298	1.66686	1.5134	1.91174	1.68629	1.94633	1.53933	1.65383	1.5647	1.38653
Ak8	adenylate kinase 8	1.14704	1.33843	1.25564	1.49766	1.43088	1.49493	1.36349	1.56281	1.51952	1.92297	1.61687	1.42297
Ak9	Ak9	1.56826	1.63472	1.62476	1.46626	1.58538	1.49195	1.53384	1.58364	1.85993	1.61605	1.58364	1.91262
Akap1	A kinase (PRKA) anchor protein 1	5.33588	5.83799	5.42927	5.8489	5.46359	5.30892	5.20889	5.05498	5.32876	4.20415	4.45396	3.5908
Akap10	A kinase (PRKA) anchor protein 10	3.34931	3.34112	3.13717	3.73203	2.78456	2.88449	2.993	3.31025	3.22454	3.84228	3.78124	4.16515
Akap11	A kinase (PRKA) anchor protein 11	5.19481	4.37433	4.6109	4.65302	4.24457	4.17071	4.41615	3.50363	3.73235	4.02716	5.1586	3.96015
Akap12	A kinase (PRKA) anchor protein 12	3.39823	3.25402	3.34421	3.21168	3.63684	3.01078	3.43031	2.8344	2.9271	5.33946	3.09116	3.12531
Akap13	A kinase (PRKA) anchor protein 13	6.45021	6.22443	6.14696	6.16425	6.03989	6.44871	6.35904	6.19551	6.16032	5.36835	5.32233	4.86481
Akap14	A kinase (PRKA) anchor protein 14	1.16905	1.23918	1.1639	1.2887	1.108	1.12461	1.24731	1.23911	1.1981	1.26937	0.964332	1.45631
Akap17a	A kinase (PRKA) anchor protein 17A	3.84743	3.70797	3.29699	3.79541	3.43136	3.50459	3.29786	2.95117	3.23814	3.73716	3.32248	3.24378
Akap17b	A kinase (PRKA) anchor protein 17B	3.37441	2.70851	1.91083	1.81569	2.08957	2.03393	2.47109	1.79675	1.99187	1.3912	1.6971	1.68867
Akap2	A kinase (PRKA) anchor protein 2	5.1573	4.99811	4.97048	5.19068	5.05077	4.67162	5.36196	4.82064	4.95018	4.05039	4.92633	5.44205
Akap3	A kinase (PRKA) anchor protein 3	1.63073	1.47442	1.52475	1.45406	1.52624	1.79926	1.39384	1.27331	1.51483	1.55681	1.50559	2.14318
Akap4	A kinase (PRKA) anchor protein 4	1.27835	1.25495	1.31945	1.37896	1.29812	1.67134	1.31161	1.58355	1.33062	1.44827	1.43337	1.20933
Akap5	A kinase (PRKA) anchor protein 5	1.38993	1.4546	1.5298	1.61064	1.25794	1.29719	1.5129	1.28539	1.73599	1.61231	1.75673	2.71293
Akap6	A kinase (PRKA) anchor protein 6	6.60928	6.73659	6.45014	6.57496	6.18532	6.17583	6.37798	5.76683	6.13446	1.66651	6.28194	3.38735
Akap7	A kinase (PRKA) anchor protein 7	3.70923	3.65689	2.84995	3.49124	3.16155	2.88043	3.14353	3.575	2.40316	2.58213	2.54214	2.52743
Akap8	A kinase (PRKA) anchor protein 8	4.27544	3.89263	3.8362	3.31407	3.98677	3.9314	3.59298	3.53796	3.79818	3.9009	4.62797	4.66597
Akap8l	A kinase (PRKA) anchor protein 8-like	4.68958	4.79675	4.64295	4.22379	4.63478	4.52219	4.67793	3.5507	4.71304	3.77447	4.18708	4.23443
Akap9	A kinase (PRKA) anchor protein 9	7.39707	7.24518	7.00453	6.96483	7.09343	7.02026	7.17803	7.09344	6.86906	5.0351	6.59679	4.52011
Akip1	A kinase (PRKA) interacting protein 1	4.40007	4.72961	4.66028	4.36564	4.1615	4.43835	4.59841	4.00083	4.33883	4.01097	5.59074	3.44815
Akirin1	akirin 1	6.08177	5.53696	5.56438	5.54393	5.68144	5.53824	5.7658	4.7399	5.71126	4.53526	5.36686	4.43579
Akirin2	akirin 2	6.56681	6.4476	6.46317	6.42996	6.26867	6.22936	6.39592	5.71466	6.19433	6.21	7.12156	6.72916
Akna	AT-hook transcription factor	1.61164	1.79716	1.64169	1.45222	1.72611	1.71291	1.6359	1.78381	2.02954	2.03414	2.20101	2.48514
Aknad1	AKNA domain containing 1	1.23785	1.72945	1.36543	1.36847	1.65371	1.71728	1.57862	1.72687	2.19007	1.92297	2.68797	1.82915
Akp3	alkaline phosphatase 3, intestine, not Mn requiring	1.16081	1.25797	1.26081	1.67052	1.14297	1.24992	1.25797	1.32484	1.62279	1.20609	1.26128	1.18235
Akr1a1	aldo-keto reductase family 1, member A1 (aldehyde reductase)	6.0373	6.32295	6.30783	6.42861	6.27617	6.34557	6.39645	5.89756	6.18876	6.85345	7.01176	7.19748
Akr1b1	aldo-keto reductase family 1, member B1 (aldose reductase)	6.65712	6.42132	6.53491	6.92962	6.59952	6.46642	6.47901	6.14927	6.4943	4.28423	5.8745	5.73013
Akr1b1-ps1	aldo-keto reductase family 1, member B1 (aldose reductase), pseudogene 1	0.914623	1.24348	1.07415	0.942606	0.964303	1.05182	1.5605	1.7235	1.34429	1.40523	1.04908	1.52057
Akr1b1-ps3	aldo-keto reductase family 1, member B1 (aldose reductase), pseudogene 3	1.5125	1.14615	1.47086	1.48981	1.46073	1.4085	1.44569	1.96051	1.82388	1.94578	1.78631	1.58592
Akr1b10	aldo-keto reductase family 1, member B10 (aldose reductase)	2.72904	2.73877	2.70364	2.44785	2.47376	2.13292	2.6279	2.79703	2.36099	1.96527	1.71105	2.30258
Akr1b7	aldo-keto reductase family 1, member B7	0.901711	1.19279	1.19452	1.7487	0.982048	1.27787	1.05144	1.66214	1.09171	1.20938	1.76455	1.06148
Akr1b8	aldo-keto reductase family 1, member B8	1.01259	0.839328	1.35308	1.06264	1.41459	1.15617	1.63748	1.77479	1.43394	1.99775	4.27383	5.18549
Akr1c1	aldo-keto reductase family 1, member C1	0.709039	1.01203	1.37763	1.93318	1.10661	1.01837	1.07384	1.1455	1.60482	0.954651	1.35758	1.24199
Akr1c12	aldo-keto reductase family 1, member C12	2.36579	2.05612	2.03313	1.90807	1.52277	1.89845	1.64117	2.06686	1.75997	1.32349	1.38396	1.62578
Akr1c12l1	aldo-keto reductase family 1, member C12-like 1	1.16577	1.68958	1.34143	1.66876	1.28083	1.19246	1.19162	1.68828	1.4133	0.97755	1.29645	1.23764
Akr1c13	aldo-keto reductase family 1, member C13	1.06206	1.13395	1.16295	1.29683	1.08092	1.24785	1.24357	1.54396	1.15402	1.17072	1.2094	1.68541
Akr1c14	aldo-keto reductase family 1, member C14	2.59947	2.13301	1.99464	2.25619	1.85586	1.73641	2.20945	2.3238	1.87654	4.77064	1.68373	1.88213
Akr1c19	aldo-keto reductase family 1, member C19	2.00664	1.52485	1.63032	1.96412	1.62782	1.921	1.66184	1.95603	1.92496	1.69101	1.51764	1.45854
Akr1c2	aldo-keto reductase family 1, member C2	0.961321	1.07993	1.06067	1.04257	1.23871	1.45085	0.814974	1.96987	1.0602	1.12789	1.43157	1.08921
Akr1c3	aldo-keto reductase family 1, member C3	1.13994	1.58367	1.19529	1.453	1.32636	1.47963	1.20196	1.42809	1.24822	1.67934	1.60539	1.42032
Akr1cl	aldo-keto reductase family 1, member C-like	4.15436	4.16663	3.35843	4.03311	2.76672	3.43477	3.60968	4.06365	2.88187	1.92809	2.94829	2.09745
Akr1d1	aldo-keto reductase family 1, member D1	1.41677	1.41881	1.542	1.80427	1.62405	1.82965	1.52003	1.87483	1.66876	1.54428	1.56973	1.66903
Akr1e2	aldo-keto reductase family 1, member E2	2.15353	2.66369	2.12807	2.69265	2.18989	2.44119	2.73176	1.91552	2.13735	1.8852	1.77041	2.11613
Akr7a2	aldo-keto reductase family 7, member A2	3.08142	3.5632	3.32561	2.75001	3.18968	3.16954	3.67586	2.71639	2.91277	3.00878	3.19369	4.1771
Akr7a3	aldo-keto reductase family 7, member A3 (aflatoxin aldehyde reductase)	1.58438	2.13721	1.88853	1.66655	1.73798	1.46081	2.01087	2.05607	2.16768	2.09348	1.33145	1.53458
Akt1	v-akt murine thymoma viral oncogene homolog 1	6.45612	6.50171	6.71919	6.77163	6.74412	6.75745	6.66134	6.39713	6.40489	8.76876	7.78137	7.06519
Akt1s1	AKT1 substrate 1 (proline-rich)	5.17325	5.30316	5.3996	5.16668	5.11334	5.575	5.33572	4.94558	5.22092	5.66599	4.50963	5.40275
Akt2	v-akt murine thymoma viral oncogene homolog 2	6.97449	7.065	7.16362	6.91198	7.34701	7.03574	7.1623	7.08481	7.18699	6.7106	6.57783	5.33389
Akt3	v-akt murine thymoma viral oncogene homolog 3	3.7879	3.49133	3.54674	3.51111	3.36363	3.3257	3.30013	3.60579	3.52391	3.46651	4.00431	5.51737
Aktip	AKT interacting protein	5.89333	5.63569	5.54858	5.61714	5.2375	5.38021	5.68492	5.62567	5.1632	3.02577	5.38559	3.92292
Alad	aminolevulinate dehydratase	3.27415	2.99487	3.31905	3.24585	2.92919	3.28807	3.2289	2.75812	3.12405	3.24393	2.90242	4.25619
Alas2	5-aminolevulinate synthase 2	2.07154	1.98146	1.35027	1.41346	1.17934	1.46658	1.27188	1.536	1.55622	1.48551	0.969813	1.29445
Alb	albumin	1.54829	1.45801	2.03936	1.62371	1.55605	1.5002	1.76629	1.62585	1.46236	1.42333	1.52577	1.33015
Alcam	activated leukocyte cell adhesion molecule	2.42694	2.31038	2.43118	2.15298	2.68474	2.16645	2.38104	2.22171	2.12409	1.72685	3.44185	7.67627
Aldh16a1	aldehyde dehydrogenase 16 family, member A1	2.24045	2.17216	2.55708	2.56477	2.64373	2.4428	2.33768	2.17159	2.33246	2.76441	2.79431	2.89049
Aldh18a1	aldehyde dehydrogenase 18 family, member A1	1.72747	2.05328	2.14654	1.96641	2.12327	2.17156	2.01946	2.2017	2.25401	4.34434	4.96304	5.47556
Aldh1a1	aldehyde dehydrogenase 1 family, member A1	5.18661	4.42211	4.3157	5.07806	3.94966	4.06818	4.03558	4.45324	4.49677	2.08771	1.16839	1.4462
Aldh1a2	aldehyde dehydrogenase 1 family, member A2	1.95674	2.43048	2.30195	1.76268	2.91913	2.71939	2.01867	2.41602	2.37764	1.7355	3.08693	2.20683
Aldh1a3	aldehyde dehydrogenase 1 family, member A3	1.681	2.00802	2.16116	2.0973	1.97806	2.27065	2.12283	1.8951	2.46032	4.06065	2.2981	4.12812
Aldh1a7	aldehyde dehydrogenase family 1, subfamily A7	1.52467	1.47304	1.38801	1.33096	1.42901	1.45205	1.56581	1.4023	1.35523	1.4332	1.26875	1.1685
Aldh1b1	aldehyde dehydrogenase 1 family, member B1	1.65305	1.49312	1.64337	1.58107	1.54957	1.41618	1.90559	1.58436	1.50362	1.84166	1.28784	1.56651
Aldh1l2	aldehyde dehydrogenase 1 family, member L2	1.50764	1.45335	1.66307	1.59027	1.80902	1.45162	1.56498	1.63245	1.65102	4.164	4.10719	2.86905
Aldh2	aldehyde dehydrogenase 2 family (mitochondrial)	6.71615	6.88487	6.75439	6.61147	6.38524	6.68947	6.87056	6.80084	6.54776	5.30525	6.06976	6.17626
Aldh3a1	aldehyde dehydrogenase 3 family, member A1	1.77514	1.69181	1.71912	1.73723	1.73723	1.70574	2.06378	1.8959	1.7904	1.75467	1.59874	1.55391
Aldh3a2	aldehyde dehydrogenase 3 family, member A2	3.57571	3.04223	2.78441	3.13149	3.2188	3.11653	3.01185	3.3211	3.06853	4.41969	5.07898	4.11429
Aldh3b1	aldehyde dehydrogenase 3 family, member B1	1.5002	1.17067	1.60885	1.40038	1.38201	1.75516	1.35192	1.46942	1.658	1.86434	1.52991	1.33115
Aldh4a1	aldehyde dehydrogenase 4 family, member A1	3.36743	3.86459	3.81819	3.98733	3.70974	3.73709	3.56314	2.63194	3.85086	2.0021	2.45818	2.66925
Aldh5a1	aldehyde dehydrogenase 5 family, member A1	5.38572	5.4123	5.20803	5.24911	5.04209	5.12907	5.04142	4.61704	5.03364	3.35377	2.62497	1.92995
Aldh6a1	aldehyde dehydrogenase 6 family, member A1	7.73868	7.78433	7.6106	7.84238	7.64272	7.60388	7.70995	7.53415	7.6442	3.39584	5.47919	3.93313
Aldh7a1	aldehyde dehydrogenase 7 family, member A1	4.31412	4.79501	4.4191	4.28466	3.84926	4.11093	4.36041	3.61385	4.25593	5.71413	5.03729	5.21422
Aldh8a1	aldehyde dehydrogenase 8 family, member A1	1.79045	2.17279	1.83174	1.45867	1.89558	1.39891	1.96124	2.01258	1.56288	1.4928	1.91563	1.62131
Aldh9a1	aldehyde dehydrogenase 9 family, member A1	6.12659	5.75047	5.9029	5.98279	5.443	5.73315	6.10156	5.22847	6.06657	4.26377	5.49973	5.27526
Aldoa	aldolase A, fructose-bisphosphate	8.44606	8.56333	8.47147	8.30317	8.38693	8.43908	8.45881	7.97828	8.57658	6.07037	7.22951	6.45725
Aldoart2	aldolase 1 A retrogene 2	1.47755	1.24612	1.508	1.18235	1.43632	1.71517	1.2962	1.39427	1.16812	0.942738	1.20799	1.38391
Aldob	aldolase B, fructose-bisphosphate	1.88865	1.78317	1.85312	1.77326	1.92501	1.88496	1.68592	1.80249	1.93823	1.92557	1.68888	1.86829
Aldoc	aldolase C, fructose-bisphosphate	1.56931	1.56375	1.84799	1.63046	1.72825	1.59362	1.62199	1.45124	1.36932	1.38367	1.60557	2.90855
Alg1	ALG1, chitobiosyldiphosphodolichol beta-mannosyltransferase	1.65454	1.85431	1.94617	2.09226	1.73099	1.87657	1.74987	1.8686	1.77278	2.30599	1.83283	2.30842
Alg10	ALG10, alpha-1,2-glucosyltransferase	4.04258	3.75712	4.15215	4.03054	3.45977	3.5303	4.19055	3.94559	3.38996	4.3692	4.59669	3.87555
Alg11	ALG11, alpha-1,2-mannosyltransferase	3.10494	3.13394	1.92373	2.46807	2.58156	2.53192	2.63623	2.48071	2.09557	2.32414	2.44278	2.53643
Alg12	asparagine-linked glycosylation 12, alpha-1,6-mannosyltransferase	2.69647	2.92833	2.90611	2.62921	2.49372	2.26722	2.63132	2.66393	2.45678	2.74925	2.99173	2.3117
Alg13	Alg13	4.3479	3.77561	3.92609	4.01136	4.02491	4.08115	4.03655	3.96213	3.00898	2.72421	4.15277	3.02584
Alg14	ALG14, UDP-N-acetylglucosaminyltransferase subunit	3.43372	3.38404	2.91808	3.38241	3.0135	2.98556	3.15178	2.82511	2.76927	3.38668	3.94765	3.2873
Alg2	ALG2, alpha-1,3/1,6-mannosyltransferase	2.51014	2.59705	2.53343	2.45028	2.42519	2.36636	2.82134	1.8935	2.58958	1.78247	2.4712	2.5031
Alg3	ALG3, alpha-1,3- mannosyltransferase	4.55005	4.76207	4.50369	4.55363	4.40162	4.26771	4.45445	4.48304	4.22675	3.91234	4.56281	5.00093
Alg5	ALG5, dolichyl-phosphate beta-glucosyltransferase	3.85574	3.51283	3.60013	3.33615	3.71651	3.36391	3.70249	3.15084	3.27725	5.23982	5.52168	5.05953
Alg6	ALG6, alpha-1,3-glucosyltransferase	1.67853	1.57701	1.62781	1.37407	1.63458	1.50352	1.69608	1.58683	1.56001	2.37111	2.54165	1.61892
Alg8	ALG8, alpha-1,3-glucosyltransferase	1.85045	1.72161	1.71557	1.48264	1.85304	1.56493	1.6198	1.45773	1.7231	2.51223	1.94597	1.9114
Alg9	alpha-1,2-mannosyltransferase	1.78477	1.93504	1.84365	2.22018	1.88684	1.82965	2.23996	2.11065	1.74944	2.09177	1.98005	1.97923
Alk	anaplastic lymphoma receptor tyrosine kinase [Source:RGD Symbol;Acc:628622]	1.62495	1.69452	1.71822	1.79005	1.69839	1.58793	1.5405	1.98394	2.04376	1.6707	1.53513	3.64276
Alkbh1	alkB homolog 1, histone H2A dioxygenase	2.76564	2.49358	2.44349	3.43483	2.33554	2.49149	2.81192	2.4124	2.34582	2.96528	3.55929	2.68389
Alkbh2	alkB homolog 2, alpha-ketoglutarate-dependent dioxygenase	2.01136	2.20895	1.95389	2.06307	1.89098	2.21811	2.34026	1.97086	2.22671	2.7917	2.53731	2.22281
Alkbh3	alkB homolog 3, alpha-ketoglutarate-dependent dioxygenase	6.26054	6.51675	6.41312	6.54398	6.13593	6.39758	6.41409	5.78044	6.28461	4.40041	5.49219	4.62538
Alkbh4	alkB homolog 4, lysine demthylase	2.70089	2.70244	2.77482	2.65496	2.46967	2.57199	2.93241	2.93256	2.495	2.51473	2.68741	2.73023
Alkbh5	alkB homolog 5, RNA demethylase	6.65998	6.81587	6.82874	6.55747	6.57484	6.79463	6.79887	6.83923	6.44262	5.6168	5.83023	5.31306
Alkbh6	alkB homolog 6	2.60997	2.49713	2.89589	2.42087	2.28542	2.55077	2.62802	2.16904	2.52325	2.39304	3.03267	3.4729
Alkbh7	alkB homolog 7	2.62193	2.35962	2.50606	2.79835	2.48206	2.63776	2.4058	2.27875	3.06991	2.36357	2.13569	2.26092
Alkbh8	alkB homolog 8, tRNA methyltransferase	4.80229	3.87474	3.68889	3.58871	3.60668	3.89504	3.59004	4.31796	3.60434	3.54301	4.24947	3.7613
Allc	allantoicase	1.55737	1.43201	1.57979	1.62043	1.65041	1.50444	2.14579	1.39725	1.7401	1.89469	1.51893	2.03901
Alms1	Alstrom syndrome protein 1	2.0421	2.64828	2.34254	2.35565	1.94338	2.43489	2.08765	2.22016	2.27805	2.79895	3.42401	3.16907
Alox12	arachidonate 12-lipoxygenase	1.49719	1.33199	1.45115	1.61431	1.51608	1.35703	1.41736	1.66241	1.24525	1.71865	1.72565	2.79803
Alox12b	arachidonate 12-lipoxygenase, 12R type	1.28077	1.3937	1.46777	1.57961	1.50749	1.37795	1.40228	1.42707	1.55803	1.59694	1.05301	1.41891
Alox12e	arachidonate 12-lipoxygenase, epidermal	1.226	1.29926	1.20649	1.35373	1.23697	1.24801	1.14133	1.75847	1.52377	1.34718	1.16033	1.41129
Alox15	arachidonate 15-lipoxygenase	1.7177	1.22999	1.49891	1.52249	1.60686	1.45273	1.68302	1.1805	1.35554	1.38077	1.51413	4.3017
Alox15b	arachidonate 15-lipoxygenase, type B	2.04038	1.48287	1.66977	1.81016	1.61737	1.68075	1.76649	1.51477	1.49924	1.7253	1.7168	1.85318
Alox5	arachidonate 5-lipoxygenase	1.76261	1.98562	2.10175	1.78529	2.46216	2.0594	2.06326	2.16839	1.84035	4.12764	2.00031	3.55805
Alox5ap	arachidonate 5-lipoxygenase activating protein	2.5098	2.39492	2.63361	2.42741	3.21375	2.45573	2.44535	2.66235	2.73185	4.97137	4.05233	4.12144
Aloxe3	arachidonate lipoxygenase 3	1.80372	1.71529	1.95231	2.22855	1.73577	1.60695	1.80495	2.04273	1.92761	1.87641	1.78139	1.65155
Alpi	alkaline phosphatase, intestinal	1.41921	1.45527	1.26959	1.27003	1.54159	1.57784	1.35949	1.65782	1.52461	1.52458	1.59865	1.60519
Alpk1	alpha-kinase 1	3.26932	3.03272	3.32073	3.43076	3.18957	2.6367	2.80274	2.6905	2.89468	1.69138	2.05834	2.0441
Alpk2	alpha-kinase 2	5.27684	5.47283	5.18621	5.4129	4.93493	5.24076	5.23937	5.40814	4.8304	2.75797	2.01012	3.14465
Alpk3	alpha-kinase 3	7.98901	8.33359	8.27889	8.24376	8.0255	8.15688	8.07161	7.58898	8.06954	2.50965	6.42154	4.08078
Alpl	alkaline phosphatase, liver/bone/kidney	2.86336	3.30558	2.67374	3.32682	3.09274	2.57911	2.65654	2.67897	2.18664	2.71929	2.08752	2.10678
Alpp	alkaline phosphatase, placental	1.25748	1.56538	1.18507	1.34745	1.714	1.76238	1.10663	1.89379	1.33278	1.31932	1.37144	1.29532
Alppl2	alkaline phosphatase, placental-like 2	1.78507	1.61978	1.89592	2.31883	1.93793	1.89264	2.16784	2.05357	2.37904	2.03769	1.80876	1.75709
Als2	amyotrophic lateral sclerosis 2 (juvenile)	2.90244	3.25378	2.97501	2.66295	2.56228	3.06124	3.20949	2.7665	2.33285	2.70582	3.19034	2.43213
Als2cl	ALS2 C-terminal like	1.69396	1.66356	1.72419	1.89073	1.63569	1.62366	1.99422	2.08424	2.0068	1.75465	1.69975	1.79279
Als2cr11	amyotrophic lateral sclerosis 2 (juvenile) chromosome region, candidate 11	1.06638	1.15946	1.11345	1.3177	1.09507	1.01624	1.22605	1.35602	1.30017	1.18267	1.27528	1.20307
Als2cr12	amyotrophic lateral sclerosis 2 (juvenile) chromosome region, candidate 12	1.19432	1.62531	1.51277	1.5399	1.46362	1.63836	1.53243	1.85776	1.64733	1.55326	1.62048	1.84282
Alx1	ALX homeobox 1	1.65718	1.61826	1.79466	1.65782	1.66261	1.65321	1.60911	2.00385	1.79804	1.44295	1.57932	1.6744
Alx3	ALX homeobox 3	1.52768	1.36188	1.67111	1.42252	1.67836	1.59652	1.6258	2.15417	1.61414	1.89345	1.4631	1.248
Alx4	ALX homeobox 4	1.92985	2.35543	2.44354	2.25574	2.36351	2.36026	2.19192	2.2921	1.79964	2.52165	3.23271	2.30507
Alyref	Aly/REF export factor	4.29922	4.54747	4.32379	4.54676	4.41666	4.46897	4.42402	4.57148	4.4133	5.65291	5.95002	5.36336
Amacr	alpha-methylacyl-CoA racemase	3.04045	3.0116	2.92557	2.87903	2.59252	2.96468	3.13792	3.527	2.83928	2.963	2.83871	2.94377
Ambn	ameloblastin	1.57487	1.59728	1.29459	1.68824	1.42937	2.08152	1.64129	1.7728	1.67849	1.53652	1.8206	1.51021
Ambp	alpha-1-microglobulin/bikunin precursor	1.20584	1.42364	1.47342	1.26972	1.61385	1.55851	1.62806	1.26159	1.74514	1.50202	1.49245	1.35284
Ambra1	autophagy/beclin 1 regulator 1	3.15369	2.87619	2.75298	2.8181	2.9876	2.80755	2.96792	3.09999	3.03488	3.31947	3.10557	2.83952
Amd1	adenosylmethionine decarboxylase 1	6.60886	6.31558	6.14064	6.26836	6.19761	6.20366	6.39981	6.00413	6.20986	4.30543	4.07348	4.53624
Amdhd1	amidohydrolase domain containing 1	1.67687	1.69878	2.09439	1.67901	1.48204	1.94329	1.54793	1.42003	2.10267	1.49882	1.56031	1.79505
Amdhd2	amidohydrolase domain containing 2	1.80572	1.87995	2.24739	1.89519	2.27481	2.39279	2.17176	2.52221	2.00042	2.2627	2.322	2.59588
Amelx	amelogenin, X-linked	1.23735	1.36193	1.34327	1.59813	1.24786	1.22829	1.23881	1.34735	1.33556	1.47687	1.1984	1.4936
Amer1	APC membrane recruitment protein 1	2.9887	2.99092	2.78967	2.68848	2.96001	2.8027	2.50245	2.74252	2.48192	2.84514	3.03536	2.53811
Amer2	APC membrane recruitment protein 2	1.47024	1.41033	2.10093	1.47095	1.72593	1.96849	1.99999	1.51426	2.06947	1.52959	1.59492	2.05986
Amer3	APC membrane recruitment protein 3	1.4843	1.4194	1.5014	1.5384	2.00605	1.7942	1.68537	1.57293	1.59799	1.71458	1.40287	1.78161
Amfr	autocrine motility factor receptor, E3 ubiquitin protein ligase	6.46478	6.49459	6.48861	6.45882	6.35809	6.43784	6.2003	6.14584	6.2646	4.71572	5.35832	5.45024
Amh	anti-Mullerian hormone	1.5002	1.51096	2.27766	1.91461	2.14891	1.90401	1.9426	2.30411	2.17808	2.28503	1.79748	1.89343
Amhr2	anti-Mullerian hormone receptor, type II	2.39801	1.98527	1.79505	2.3317	1.70668	2.16931	1.88489	1.35803	2.02494	2.03564	1.98544	1.92359
Amica1	adhesion molecule, interacts with CXADR antigen 1	1.55218	1.95543	1.71133	1.8185	1.71073	1.73237	1.74895	2.14327	1.40498	2.5847	1.74865	1.80787
Amigo1	adhesion molecule with Ig like domain 1	4.15325	4.10279	4.17575	3.80025	3.88219	3.81781	3.92635	4.10574	4.28891	2.98703	3.86316	2.83503
Amigo2	adhesion molecule with Ig like domain 2	2.40157	2.13102	2.26479	1.94732	2.55834	2.04281	1.73297	2.23297	1.95061	2.4019	1.96525	3.96188
Amigo3	adhesion molecule with Ig like domain 3	1.71074	1.76404	1.78212	1.96152	1.65465	1.74828	2.20145	1.91021	1.83544	2.1449	1.72054	1.80345
Ammecr1	Alport syndrome, mental retardation, midface hypoplasia and elliptocytosis chromosomal region gene 1	2.30691	2.12513	2.30774	2.00166	2.19494	2.37474	2.35261	2.10595	2.10537	2.94359	5.07842	2.80379
Ammecr1l	AMME chromosomal region gene 1-like	2.45538	2.82132	2.47444	2.49302	2.44464	2.40758	2.41208	1.93959	2.57803	3.38583	2.69561	3.05175
Amn	amnion associated transmembrane protein	1.84744	2.05195	2.33812	1.78981	1.77176	2.26419	1.9073	1.98487	2.07648	1.67253	1.74399	1.51934
Amn1	antagonist of mitotic exit network 1 homolog (S. cerevisiae)	2.89422	2.34467	2.31565	2.73166	2.46444	2.49465	2.02831	2.38009	2.02504	1.67703	3.70859	2.49654
Amot	angiomotin	5.62665	5.85134	5.87658	5.81384	5.6692	5.50877	5.64058	5.0411	5.64627	2.59448	4.4856	3.07085
Amotl1	angiomotin-like 1	7.51298	7.76206	7.67593	7.60034	8.37643	7.89307	7.90267	7.92078	7.94525	4.72644	5.91685	4.03796
Amotl2	angiomotin like 2	2.6128	2.25716	2.33084	2.59737	2.46774	2.4109	2.91364	2.64028	2.46992	2.569	3.22872	2.95645
Ampd1	adenosine monophosphate deaminase 1	10.1739	10.1926	10.0468	9.96908	10.0463	10.1569	10.0865	9.99599	9.98515	2.67578	8.52049	3.82334
Ampd2	adenosine monophosphate deaminase 2	2.01033	2.29103	1.92809	1.86922	2.14896	2.00765	1.92704	2.39291	1.87829	2.564	3.40473	2.97889
Ampd3	adenosine monophosphate deaminase 3	2.25037	2.7919	2.69487	2.96854	2.81963	2.56877	2.15857	1.97311	3.00919	2.88682	4.68	2.30446
Amph	amphiphysin	1.6682	1.33388	1.83003	1.52203	1.56139	1.55726	1.6393	1.37382	1.98908	1.87481	2.28535	1.65565
Amtn	amelotin	1.36372	1.30481	1.56872	1.35936	1.36058	1.3643	1.29358	1.73706	1.47432	1.35814	1.24089	1.23753
Amy1a	amylase, alpha 1A (salivary)	3.85574	3.81905	2.80577	4.08724	2.02716	2.06988	2.38459	2.2196	1.40778	1.3558	1.60479	1.3787
Amy2a3	amylase 2a3	1.2566	1.83885	1.47043	2.24613	1.70714	2.07785	1.69851	1.62484	1.72514	1.61913	1.31454	1.85846
Amz1	archaelysin family metallopeptidase 1	1.51636	1.69034	1.43077	1.43457	2.14355	1.62812	2.07093	1.38582	1.32911	1.81224	1.48323	1.85709
Amz2	archaelysin family metallopeptidase 2	5.32211	5.43881	5.44141	5.46397	5.24791	4.92146	5.42352	4.98857	5.18015	4.19095	4.94801	3.89915
Anapc1	anaphase promoting complex subunit 1	4.53808	4.43021	4.57663	4.84716	5.24682	4.37364	4.74092	4.41008	5.01892	6.1451	5.43254	5.43934
Anapc10	anaphase promoting complex subunit 10	3.50385	2.82211	2.82991	2.72655	2.59991	3.21405	2.69249	2.72706	2.65454	2.25729	3.47304	3.36579
Anapc11	anaphase promoting complex subunit 11	2.2661	2.25707	2.45591	2.07888	2.49313	2.29619	2.608	2.45035	2.67196	2.90088	2.7047	2.60095
Anapc13	anaphase promoting complex subunit 13	4.72811	4.62946	4.48301	4.98663	4.04887	4.49163	4.61153	4.25534	4.00196	3.77073	4.33531	4.10602
Anapc15	anaphase promoting complex subunit 15	3.70471	3.66661	3.66938	3.40718	3.08913	3.75197	3.48019	3.37164	3.36768	3.71598	3.4137	3.82067
Anapc16	anaphase promoting complex subunit 16	5.8175	5.13663	5.41681	4.88943	5.12104	4.9588	4.97444	5.24804	5.00606	3.97532	3.91482	3.42223
Anapc2	anaphase promoting complex subunit 2	3.3989	3.42027	3.4591	3.66182	3.43921	3.24586	3.34578	2.8623	3.46303	3.99771	4.5291	4.62146
Anapc4	anaphase promoting complex subunit 4	5.92912	5.98628	5.90592	5.83987	6.01979	5.68041	6.00676	5.59966	5.5665	4.99569	5.75718	4.67283
Anapc5	anaphase-promoting complex subunit 5	6.90578	7.02596	7.06842	7.25642	7.13366	6.96464	6.94359	6.86057	6.90892	6.97454	7.203	6.85445
Anapc7	anaphase promoting complex subunit 7	3.6227	3.77084	3.64337	3.68603	3.6235	3.55312	3.62449	3.1947	3.7092	3.2034	3.66683	3.64537
Andpro	androgen regulated protein	1.69461	1.34251	1.35919	1.52121	1.22943	0.9712	1.42242	1.38134	0.992589	0.9941	1.44639	2.15142
Ang	angiogenin, ribonuclease, RNase A family, 5	2.48014	2.76497	2.54499	2.00968	3.52514	2.77502	3.17132	2.56482	3.04223	3.59698	2.50098	3.33983
Ang2	angiogenin, ribonuclease A family, member 2	1.02005	1.53125	0.972652	1.32788	1.33203	1.40786	1.07042	1.1377	1.2571	1.46324	1.0612	1.28957
Angel1	angel homolog 1 (Drosophila)	1.74498	2.1328	2.10474	2.10868	1.98144	2.38215	1.86971	2.16852	2.24068	1.86099	2.24385	2.34865
Angel2	angel homolog 2 (Drosophila)	4.57714	4.28977	4.49198	4.21678	3.82841	4.17761	4.16076	3.95881	4.0062	3.71188	3.75665	3.89045
Angpt1	angiopoietin 1	4.52584	4.45235	3.78718	5.08383	3.02721	4.05346	3.70494	4.39719	3.44902	3.94181	3.4501	3.45354
Angpt2	angiopoietin 2	4.70186	4.45234	4.19866	4.48975	4.18961	3.5835	4.36462	4.49254	4.17622	5.00263	3.43374	4.02868
Angpt4	angiopoietin 4	1.6634	2.28154	2.07468	2.08277	2.33732	1.91595	2.49064	2.04844	2.25154	4.78915	4.90715	2.89273
Angptl1	angiopoietin-like 1	2.41011	2.55239	2.34396	3.06959	2.9119	2.1951	2.47144	2.38303	2.49988	2.60991	2.45227	2.29038
Angptl2	angiopoietin-like 2	6.14766	5.9235	6.15301	5.91897	6.74148	5.76486	6.3895	5.98415	6.45305	6.93767	7.16006	5.63274
Angptl3	angiopoietin-like 3	1.30472	1.58055	1.36281	1.34359	1.25116	1.38652	1.2752	1.3439	1.29895	1.38666	1.28489	1.39544
Angptl4	angiopoietin-like 4	1.60635	2.18357	1.97073	1.53958	1.50136	1.69894	1.7372	2.06934	1.76541	2.60685	2.27748	4.03186
Angptl6	angiopoietin-like 6	1.80597	1.85903	1.67236	1.69275	1.83266	1.78697	1.69459	1.8958	1.85368	1.67531	1.68136	1.60354
Angptl8	angiopoietin-like 8	2.09391	1.93722	2.05135	1.92113	2.25049	2.33665	2.02434	2.70913	2.21109	2.18433	2.00376	1.8127
Ank1	ankyrin 1, erythrocytic	3.91735	3.98567	3.85543	3.96818	3.9645	3.85523	4.05131	4.43628	4.27244	2.13853	2.62899	2.57389
Ank2	ankyrin 2, neuronal	5.86959	5.95959	5.98807	6.08142	5.75946	5.76128	5.87725	5.67628	5.5163	5.06091	5.62802	3.00307
Ank3	ankyrin 3, node of Ranvier (ankyrin G)	5.88487	5.6489	5.78439	5.64282	5.615	5.6426	5.72669	5.25303	5.40827	2.46578	4.53562	3.16116
Ankar	ankyrin and armadillo repeat containing	1.16434	1.50004	1.50858	1.4338	1.21076	1.25036	1.13507	1.24453	1.56949	1.41088	1.57281	1.18678
Ankdd1a	Ankdd1a	2.15908	2.49805	2.61043	2.40071	2.5979	2.03491	2.68829	2.7574	2.28613	3.03644	2.55621	2.23389
Ankdd1b	ankyrin repeat and death domain containing 1B	1.59022	1.5767	1.42782	1.2406	1.54992	1.96953	1.56493	1.25553	1.61053	1.21266	1.45253	1.50014
Ankef1	Ankef1	1.58526	1.51278	1.68836	1.69751	1.97864	1.86739	1.98612	2.02941	1.70551	1.8152	1.54743	1.75331
Ankfy1	ankyrin repeat and FYVE domain containing 1	4.16714	4.22627	3.70165	4.01142	4.08442	3.60273	3.79098	3.72312	3.61791	6.38838	6.11638	5.39032
Ankh	ANKH inorganic pyrophosphate transport regulator	5.62652	5.60219	5.67985	5.43165	5.58582	5.68199	5.47624	5.76957	5.53199	2.96167	4.49094	8.41622
Ankhd1	Ankhd1	5.55161	5.52579	5.41715	5.20538	5.27842	5.45009	4.99427	5.65874	5.1439	5.31806	5.31102	5.23844
Ankib1	ankyrin repeat and IBR domain containing 1	4.65647	4.56351	4.86521	4.15227	4.18799	4.12042	4.54196	4.26516	4.31579	4.50975	4.90565	5.08519
Ankk1	ankyrin repeat and kinase domain containing 1	1.01876	1.25927	1.33615	1.08275	1.45655	1.60224	1.55556	1.78898	1.30592	1.41559	1.46382	1.28023
Ankle1	ankyrin repeat and LEM domain containing 1	1.81299	1.81272	2.5048	1.82516	1.94636	1.87472	1.67525	2.03549	1.92612	2.23793	1.60216	2.03082
Ankle2	ankyrin repeat and LEM domain containing 2	4.7003	4.63868	4.72728	4.78863	4.52856	4.62191	4.58579	3.97382	4.59551	4.69394	4.80767	4.34416
Ankmy2	ankyrin repeat and MYND domain containing 2	4.82792	4.74159	4.69112	4.53826	4.60612	4.60097	4.65607	4.50957	4.31397	4.54133	4.6765	4.64672
Ankra2	Ankra2	2.55651	1.79325	2.5354	2.01397	1.64664	2.08341	1.83994	2.37054	1.80999	2.56113	2.29212	2.22008
Ankrd1	ankyrin repeat domain 1	2.66725	2.62684	2.47705	4.84169	2.76653	2.96515	3.0309	2.33542	3.07691	1.64555	9.2916	6.65576
Ankrd10	ankyrin repeat domain 10	3.08269	3.07202	3.49708	3.03317	2.75899	2.73337	3.45871	2.34962	3.00917	3.3286	3.13281	3.02107
Ankrd11	ankyrin repeat domain 11	5.79727	5.66602	5.69853	5.55647	5.77682	5.7135	5.86789	5.6595	5.74896	5.04212	5.62692	5.11789
Ankrd12	ankyrin repeat domain 12	4.8836	4.20148	3.80704	3.8854	3.86232	3.94335	3.84031	3.67945	4.1277	3.8146	4.63315	4.50082
Ankrd13a	ankyrin repeat domain 13a	4.857	4.96794	5.09244	4.94398	4.74964	4.52075	5.20897	3.69335	4.92537	6.6215	6.49885	5.24435
Ankrd13b	ankyrin repeat domain 13B	2.45163	2.5476	2.58269	2.47779	3.02443	2.81222	2.54092	2.52983	2.69233	2.58056	2.94808	2.57627
Ankrd13c	ankyrin repeat domain 13C	4.44985	4.51181	4.11498	4.18431	4.14186	4.33587	4.5219	4.27996	3.77449	3.32208	4.88287	3.72655
Ankrd13d	ankyrin repeat domain 13 family, member D	1.85298	2.19476	1.96416	2.04646	2.42152	2.127	2.10018	1.56732	1.94241	2.06705	1.88129	1.72237
Ankrd16	ankyrin repeat domain 16	2.00154	1.54688	1.70236	1.91628	1.80657	1.77693	2.1196	1.82038	1.92881	2.07471	1.52141	1.83096
Ankrd17	ankyrin repeat domain 17	6.70375	6.72375	6.57635	6.77948	6.60665	6.39229	6.66486	6.33561	6.60686	6.19927	6.24003	6.26406
Ankrd2	ankyrin repeat domain 2 (stretch responsive muscle)	4.07588	6.42626	5.82614	6.06958	5.95883	3.94736	3.11905	3.76472	5.92597	3.33954	5.68902	5.4805
Ankrd22	ankyrin repeat domain 22	1.44199	1.37202	1.23408	1.67881	1.54227	1.18925	1.24457	1.45241	1.45072	1.27671	1.31173	1.41199
Ankrd23	ankyrin repeat domain 23	9.91911	10.0245	10.015	10.0408	9.92254	10.0202	9.99915	10.0703	10.0408	3.04422	8.08318	5.44754
Ankrd24	ankyrin repeat domain 24	2.06062	2.08824	2.27816	2.15367	2.48448	2.30275	2.54228	2.14542	2.11173	2.14065	2.06668	2.17669
Ankrd26	ankyrin repeat domain 26	2.27812	1.91598	1.85675	1.76018	2.14168	2.45386	2.19419	1.60598	1.88091	1.9912	2.21353	2.16295
Ankrd27	ankyrin repeat domain 27 (VPS9 domain)	2.78277	2.89092	2.91831	2.95961	2.78636	2.6459	2.95178	3.36712	2.86831	3.05932	3.33209	3.45894
Ankrd28	ankyrin repeat domain 28	6.62908	6.69628	6.75497	6.80062	7.00168	6.59794	6.6675	7.1624	6.95637	5.78181	5.22427	5.14001
Ankrd29	ankyrin repeat domain 29 [Source:RGD Symbol;Acc:1587260]	2.35569	2.04962	2.14242	1.69869	2.32208	2.19134	2.43092	1.92121	2.08144	2.42431	1.96966	1.81525
Ankrd31	ankyrin repeat domain 31	1.2399	1.23614	1.44683	1.7743	1.46691	1.41967	1.40507	1.36547	1.20345	1.44575	1.39367	1.32986
Ankrd33b	ankyrin repeat domain 33B	1.75563	1.94949	2.22467	1.7512	1.86773	1.82852	2.02568	1.76528	1.88614	2.27958	1.97563	1.87451
Ankrd34a	ankyrin repeat domain 34A	1.73456	1.66321	1.94963	1.97477	1.64228	1.80705	1.74441	1.95694	1.85226	1.74675	1.98417	1.37222
Ankrd34b	ankyrin repeat domain 34B	1.84131	1.6903	2.252	1.78706	1.73684	1.49674	1.9822	1.94196	1.89918	1.63218	1.45468	1.72007
Ankrd34c	ankyrin repeat domain 34C	1.28497	1.31949	1.26695	1.45757	1.23295	1.25646	1.26205	1.41183	1.2231	1.12891	1.27191	1.47548
Ankrd35	ankyrin repeat domain 35	1.46599	1.47742	1.58207	1.40929	1.3191	1.11057	1.44858	1.32953	1.50244	1.58425	1.39128	1.48094
Ankrd36	Ankrd36	1.53249	1.69298	1.52958	1.72894	2.1205	1.69721	1.66328	2.44071	1.66308	1.99762	1.55827	1.69344
Ankrd37	ankyrin repeat domain 37	2.01335	1.96869	1.91877	2.09536	1.67213	1.83172	1.8358	1.76482	1.91508	1.81337	1.92454	2.26966
Ankrd39	ankyrin repeat domain 39	2.73096	2.63803	2.99303	2.95166	3.37325	2.47965	2.95862	3.29024	2.3313	2.56864	2.83865	1.81655
Ankrd40	ankyrin repeat domain 40	7.48066	7.39601	7.55708	7.63706	7.4271	7.36895	7.53716	6.76443	7.59131	5.75143	6.19366	5.37712
Ankrd42	ankyrin repeat domain 42	1.84939	1.76464	1.86947	2.00469	2.02681	1.76945	2.07218	2.17454	2.23632	2.04959	2.79003	2.29494
Ankrd44	ankyrin repeat domain 44	2.31753	2.26342	2.04208	1.97458	2.73511	2.07994	2.30426	2.13924	2.05905	2.49385	3.97748	2.10147
Ankrd45	ankyrin repeat domain 45	1.1846	1.22454	1.34614	1.42623	1.75999	1.18852	1.33458	1.5824	1.45064	1.0252	0.860588	1.31016
Ankrd46	ankyrin repeat domain 46	4.80644	4.96963	4.57577	4.72727	4.57679	4.24072	4.65458	3.34155	4.28033	4.03844	4.54802	4.14585
Ankrd49	ankyrin repeat domain 49	3.63905	3.46602	3.22345	3.57269	2.97505	3.27552	3.24427	2.75068	2.92602	2.298	2.12728	1.86666
Ankrd50	ankyrin repeat domain 50	2.7823	2.69428	2.82331	2.70825	2.92772	2.7797	2.70459	2.49495	2.71024	2.98609	3.52308	2.70956
Ankrd52	ankyrin repeat domain 52	5.14597	5.37085	5.14087	5.20235	5.19852	5.11393	5.25475	4.77039	4.97603	4.42136	4.76318	3.89206
Ankrd53	ankyrin repeat domain 53	1.4344	1.61691	1.53974	1.18416	1.657	1.45369	1.47597	1.61933	1.96516	1.33143	1.18969	1.35369
Ankrd54	ankyrin repeat domain 54	1.83794	1.93086	2.25826	1.99289	2.40019	2.32708	2.12778	2.05757	2.34593	2.198	2.36622	2.12859
Ankrd55	ankyrin repeat domain 55	1.48633	1.58056	1.7808	1.58256	1.47061	1.53229	1.53577	1.18143	1.82666	2.11331	1.64146	1.42758
Ankrd6	ankyrin repeat domain 6	2.02737	1.7895	2.13535	1.79756	2.00164	1.76501	1.98997	2.11009	2.07284	1.68431	2.26234	3.06917
Ankrd60	ankyrin repeat domain 60	1.31543	1.34576	1.38259	1.28554	1.16613	1.88024	1.12824	1.1746	1.45619	1.27723	1.05988	1.25479
Ankrd61	ankyrin repeat domain 61	1.46314	1.6066	1.45432	1.53077	1.29977	1.66946	1.43952	1.69443	1.19359	1.85468	1.33678	1.37779
Ankrd63	ankyrin repeat domain 63	1.82988	1.85482	2.06181	1.50323	2.04258	1.953	2.27072	1.60387	2.3403	2.21027	1.64403	2.08641
Ankrd65	ankyrin repeat domain 65	2.21035	2.34949	2.07242	1.91323	2.76397	2.32126	2.19787	1.49097	2.59803	2.17035	1.72051	2.44805
Ankrd66	ankyrin repeat domain 66	1.39284	1.22913	1.39318	1.45417	1.44672	1.25534	1.48403	2.07171	1.30501	1.05052	1.40757	1.65375
Ankrd7	ankyrin repeat domain 7	1.38096	1.5267	1.31388	1.43895	1.07782	1.62414	1.19515	1.69511	1.40224	1.81776	1.30597	1.2472
Ankrd9	ankyrin repeat domain 9	4.83834	4.85606	5.03295	4.76647	4.99497	4.86703	5.02481	4.74572	4.62142	2.84349	1.77128	1.87667
Anks1a	ankyrin repeat and sterile alpha motif domain containing 1A	3.42454	2.82273	3.00102	2.61529	3.09341	3.17477	2.68721	2.85047	2.97169	3.38069	2.7968	2.95393
Anks1b	ankyrin repeat and sterile alpha motif domain containing 1B	1.33447	1.54679	1.33592	1.365	1.47827	1.378	1.46086	1.47351	1.48257	1.23715	1.3805	1.36122
Anks3	ankyrin repeat and sterile alpha motif domain containing 3	2.13099	2.62806	2.19017	2.33644	2.19279	2.6639	2.46345	2.02839	1.91587	2.31337	2.36397	2.04601
Anks6	ankyrin repeat and sterile alpha motif domain containing 6	1.56453	1.39266	1.6809	1.87611	1.7384	1.96087	1.94604	1.54598	1.60833	2.40543	2.00428	1.6414
Ankub1	ankyrin repeat and ubiquitin domain containing 1	1.46333	1.25144	1.47195	1.04437	1.09705	1.31151	1.18774	1.34316	1.42504	1.23222	1.23126	1.388
Ankzf1	ankyrin repeat and zinc finger domain containing 1	1.98191	2.35491	2.38008	2.0118	1.94552	1.87011	2.27578	2.33243	2.18838	1.86774	2.57944	2.4238
Anln	anillin, actin binding protein	1.56741	1.46483	1.5741	1.7402	1.99832	2.23376	1.77985	1.78936	1.62803	4.46338	2.90224	3.90572
Ano1	anoctamin 1, calcium activated chloride channel	2.53244	2.85395	2.43374	2.08391	2.5331	2.77392	2.83989	2.19746	2.61577	1.95852	1.76391	1.86277
Ano10	anoctamin 10	4.23599	4.33999	4.18236	4.47943	4.17127	4.0775	4.103	3.72403	4.37376	3.47897	3.97214	3.5214
Ano3	anoctamin 3	1.4391	1.51729	1.56655	1.39747	1.6406	1.5609	1.81973	1.60166	1.54676	1.57008	1.6219	1.66861
Ano4	anoctamin 4	1.3883	1.50167	1.68424	1.7093	1.63438	1.63793	1.65316	1.97742	1.18408	1.70214	1.41591	2.44608
Ano5	anoctamin 5	8.13299	7.96839	8.02846	7.94738	8.23372	8.04858	8.07622	8.26082	7.92659	1.4252	6.4978	2.29218
Ano6	anoctamin 6	5.30182	5.4587	5.37806	5.24802	5.39601	5.07435	5.23469	4.95959	5.2536	4.85584	5.48542	5.5932
Ano7	anoctamin 7	1.95045	2.03388	2.04258	2.09138	2.2678	2.06472	2.2606	1.8829	2.34662	1.95821	1.86882	2.14777
Ano8	anoctamin 8	3.29264	3.32996	3.61234	3.30535	3.01535	3.31897	3.52594	3.30448	3.1528	3.13404	2.69282	3.53683
Ano9	anoctamin 9	2.22775	2.33488	2.40546	2.12936	2.34701	2.78664	2.20607	1.90397	2.31221	2.18627	2.00101	1.8165
Anp32a	acidic (leucine-rich) nuclear phosphoprotein 32 family, member A	5.75303	5.54387	5.6253	5.8679	5.56994	5.33645	5.67106	4.52562	5.1044	6.32392	6.10122	6.01793
Anp32b	acidic (leucine-rich) nuclear phosphoprotein 32 family, member B	5.70236	5.26502	5.52254	5.41172	5.38719	5.35777	5.24606	4.99609	5.01182	6.67444	6.39655	6.13737
Anp32e	acidic (leucine-rich) nuclear phosphoprotein 32 family, member E	7.04581	6.61421	6.44013	6.50035	6.41169	6.49687	6.43594	6.22727	6.28155	5.81092	7.01685	6.44618
Anpep	alanyl (membrane) aminopeptidase	2.86699	3.13994	2.74962	3.0192	3.83352	2.32792	2.79712	3.30967	3.32772	6.60703	4.8914	5.28283
Antxr1	anthrax toxin receptor 1	3.1239	3.09339	2.64626	3.33724	4.00781	2.99453	3.67345	3.42301	3.54294	7.01556	6.87944	6.92551
Antxr2	anthrax toxin receptor 2	3.66495	4.39344	3.89953	4.10546	4.75393	3.79726	4.55008	4.44698	4.97489	6.33628	5.27651	5.66222
Antxrl	anthrax toxin receptor-like	1.5548	1.64741	1.34002	1.43715	1.71098	1.63563	1.60419	1.77413	1.40978	1.56681	1.46855	1.80182
Anxa1	annexin A1	3.42176	3.6982	2.7682	3.21191	3.75425	2.8135	3.76798	3.0974	3.50035	6.06702	7.40556	6.33184
Anxa10	annexin A10	1.15244	1.13091	1.1115	1.41197	1.14832	1.18905	1.34603	1.41844	1.33771	1.07222	1.04766	1.21334
Anxa11	annexin A11	5.7645	5.65983	5.80275	5.53199	5.32875	5.55248	5.64713	5.65939	5.39835	4.56093	5.19337	5.87887
Anxa13	annexin A13	1.1475	1.56316	1.40968	1.47819	1.65382	1.4618	1.36144	1.63883	1.48108	1.58217	1.40385	1.50189
Anxa2	annexin A2	4.21266	4.5996	4.05349	4.2788	5.28712	4.04559	4.51502	4.37426	4.38407	8.72587	7.61875	7.83594
Anxa3	annexin A3	2.9838	2.56765	2.34589	2.38091	2.49311	2.60632	2.43004	2.15306	2.57139	2.23099	2.33611	3.77957
Anxa4	annexin A4	5.05605	5.0887	4.29317	5.22524	4.37215	4.62383	4.59664	4.45938	4.08566	4.64969	6.48933	6.41125
Anxa5	annexin A5	4.37914	4.81015	4.05958	4.07713	4.87308	3.95306	4.82125	4.40158	4.75261	6.90496	6.47902	7.49324
Anxa6	annexin A6	7.24416	7.2144	7.21914	7.22456	7.66136	7.28561	7.25665	7.1184	7.5868	7.98834	9.2708	7.0773
Anxa7	annexin A7	2.91228	2.76307	2.72544	2.6513	2.40168	2.96271	3.12807	2.79405	2.90666	3.02227	4.10414	4.22995
Anxa8	annexin A8	1.9397	2.0344	1.9462	1.94707	2.18563	2.28635	2.0501	1.92609	1.9016	1.86164	1.58229	2.19227
Anxa9	annexin A9	1.51029	1.86327	1.85784	2.49764	2.39928	1.79035	1.76415	1.76407	1.82547	2.31632	1.68433	2.57141
Aoah	acyloxyacyl hydrolase (neutrophil)	1.3907	1.10763	1.24522	1.28046	1.45918	1.2562	1.26901	1.31318	1.37796	2.0308	2.31488	3.87415
Aoc1	amine oxidase, copper containing 1	1.38578	1.48185	1.2462	1.72462	1.09332	1.29883	1.1537	1.24931	1.27871	1.41119	1.14807	1.26607
Aoc2-ps1	amine oxidase, copper containing 2 (retina-specific), pseudogene 1	1.54507	1.38726	1.37581	1.31865	1.29635	1.17145	1.28802	1.67668	1.24583	1.4063	1.31319	1.27625
Aoc3	amine oxidase, copper containing 3	2.77739	3.18374	2.67455	3.3199	3.14371	2.13843	3.67118	2.70309	2.58472	3.18802	2.17445	1.85778
Aox1	aldehyde oxidase 1	1.73467	1.74236	2.01107	1.8357	1.8013	1.95187	1.93698	2.08629	1.73476	2.09638	1.617	1.83296
Aox2	aldehyde oxidase 2	1.39954	1.25006	1.53691	1.55745	1.50004	1.5555	1.29602	1.31229	1.39847	1.61869	1.2602	1.70176
Aox3	aldehyde oxidase 3	1.4932	1.7335	1.61941	1.62947	2.22617	1.55907	2.17283	1.63837	1.95438	3.57896	1.49742	1.16914
Aox4	Aox4	1.96405	1.88854	1.90417	2.08192	1.86779	2.17215	1.81909	1.75293	2.54748	2.0863	1.89726	1.8624
Ap1ar	adaptor-related protein complex 1 associated regulatory protein	4.81928	4.52565	4.28232	5.09299	4.47771	3.92247	4.29829	4.27702	3.92414	3.59087	4.79096	5.073
Ap1b1	adaptor-related protein complex 1, beta 1 subunit	3.69928	3.90481	3.90384	3.95655	3.62787	3.32833	3.6998	3.60818	3.43887	4.98559	4.56512	5.16436
Ap1g1	adaptor-related protein complex 1, gamma 1 subunit	6.99933	6.83518	6.84072	6.79987	6.716	6.85798	6.97523	6.48682	6.7089	5.09342	6.66817	5.93087
Ap1g2	adaptor-related protein complex 1, gamma 2 subunit	2.07168	2.02787	2.18023	1.93556	1.99639	2.26784	2.02219	1.81052	2.13949	1.75535	1.74002	2.47657
Ap1m1	adaptor-related protein complex 1, mu 1 subunit	4.5322	4.52835	4.64948	4.93844	4.62899	3.94353	4.12556	4.32769	4.40289	5.63868	4.32518	4.98831
Ap1m2	adaptor-related protein complex 1, mu 2 subunit	1.31109	1.39383	1.40864	1.21372	1.11675	1.69784	1.23491	1.23992	1.52984	1.53656	1.26429	1.42146
Ap1s1	Ap1s1	2.85766	2.77075	2.85647	3.54252	3.21677	3.3508	2.97202	2.79467	2.35568	3.35949	4.86685	4.84571
Ap1s2	adaptor-related protein complex 1, sigma 2 subunit	5.63939	5.44052	4.86278	5.0677	5.20097	4.96568	4.40205	4.92203	5.06618	4.20339	5.53227	4.66518
Ap1s3	adaptor-related protein complex 1, sigma 3 subunit	1.69969	1.83498	1.95904	1.85402	1.84352	1.71677	1.54755	1.93863	2.34412	1.58047	2.20395	3.53857
Ap2a1	adaptor-related protein complex 2, alpha 1 subunit	5.12103	5.17313	5.49934	4.95937	5.09691	5.31153	5.07806	4.46388	5.26455	4.74997	4.8083	5.24292
Ap2a2	adaptor-related protein complex 2, alpha 2 subunit	6.01338	5.95706	6.45651	5.89636	6.40749	6.25469	6.38321	6.32817	6.21836	6.90381	6.24006	6.97197
Ap2b1	adaptor-related protein complex 2, beta 1 subunit	5.67856	5.76511	5.64406	5.77215	5.56329	5.43716	5.83036	4.70097	5.44718	6.15601	6.76314	6.57248
Ap2m1	adaptor-related protein complex 2, mu 1 subunit	6.73449	6.81431	6.71268	6.78068	6.80208	6.60744	6.94169	6.38759	6.78372	7.55243	7.02351	7.98882
Ap2s1	adaptor-related protein complex 2, sigma 1 subunit	5.0289	4.69584	4.87322	4.79936	4.958	4.82655	4.60487	3.96256	4.81956	5.28161	6.13468	6.65028
Ap3b1	adaptor-related protein complex 3, beta 1 subunit	5.24177	5.06669	5.20024	5.28696	4.86958	4.86521	5.07256	5.44759	4.59741	5.97356	6.7563	6.5796
Ap3b2	adaptor-related protein complex 3, beta 2 subunit	1.67982	1.5958	1.61599	1.44419	1.59566	1.5016	1.6269	1.46921	1.7439	1.6159	1.30418	1.95696
Ap3d1	adaptor-related protein complex 3, delta 1 subunit	6.4406	6.44787	6.52706	6.56988	6.47223	6.5286	6.56257	6.42044	6.18217	6.92174	7.11322	7.07203
Ap3m1	adaptor-related protein complex 3, mu 1 subunit	5.36665	4.44752	4.69113	5.03995	4.61864	4.64244	4.25019	3.92745	4.74247	5.40323	4.98283	4.52074
Ap3m2	adaptor-related protein complex 3, mu 2 subunit	2.27712	2.36492	2.48393	2.28232	2.34489	2.21244	2.22412	2.08065	2.50831	2.86822	2.38513	3.05088
Ap3s1	adaptor-related protein complex 3, sigma 1 subunit	3.2744	2.67824	2.81531	3.36923	3.0471	2.67841	2.97139	2.54319	2.5433	3.63514	3.80277	3.84064
Ap3s2	adaptor-related protein complex 3, sigma 2 subunit	4.47822	4.63897	4.88498	4.84927	4.48249	4.74362	4.66629	4.59365	4.41748	4.84552	6.32655	5.54427
Ap4b1	adaptor-related protein complex 4, beta 1 subunit	3.90281	4.04184	3.71897	3.64565	3.5429	3.67003	3.70069	3.02305	3.39781	3.32536	3.77387	3.62044
Ap4e1	adaptor-related protein complex 4, epsilon 1 subunit	4.56021	4.08908	3.82186	3.97942	3.91597	3.47507	3.98792	3.56188	3.97151	3.13146	3.95829	3.2023
Ap4m1	adaptor-related protein complex 4, mu 1 subunit	1.66071	1.72099	1.77541	1.75937	1.82379	1.99867	1.9294	2.1773	1.65032	1.8522	1.87228	2.23032
Ap4s1	adaptor-related protein complex 4, sigma 1 subunit	4.27707	4.70251	3.77718	3.94512	3.44781	3.62988	3.7416	3.23061	3.43738	1.75297	3.4228	2.48772
Ap5b1	adaptor-related protein complex 5, beta 1 subunit	1.90329	1.62257	1.60936	1.68486	1.68992	1.61082	1.66399	1.72932	1.57386	2.32451	1.76265	1.78006
Ap5m1	adaptor-related protein complex 5, mu 1 subunit	4.54304	4.10209	3.63183	4.21348	3.59875	3.60263	3.90707	3.43586	3.66325	3.10386	4.06238	3.26756
Ap5s1	adaptor-related protein complex 5, sigma 1 subunit	2.18555	2.18416	2.5899	2.12402	2.0483	2.02118	2.11739	1.75214	2.01708	1.75808	1.94302	2.08974
Ap5z1	adaptor-related protein complex 5, zeta 1 subunit	2.22554	2.16335	2.11625	1.89264	1.78363	2.11776	2.10777	2.03571	1.79462	1.9223	2.06753	2.44094
Apaf1	apoptotic peptidase activating factor 1	3.17224	3.23365	2.62236	2.58187	2.88249	3.32611	3.10905	3.28987	2.87136	4.75536	4.54494	4.7334
Apba1	amyloid beta (A4) precursor protein-binding, family A, member 1	2.13346	1.93812	2.42698	1.88406	2.55103	2.4664	2.54982	2.8484	2.46933	2.27081	2.06943	2.35303
Apba2	amyloid beta (A4) precursor protein-binding, family A, member 2	1.24602	1.39942	1.54035	1.45005	1.02823	1.45513	1.45593	1.84795	1.47735	1.42442	1.43344	1.5676
Apba3	amyloid beta (A4) precursor protein-binding, family A, member 3	3.77506	3.93928	4.04547	4.12401	3.85471	3.91525	3.91482	3.03031	3.5849	3.05135	3.76162	3.91274
Apbb1	amyloid beta (A4) precursor protein-binding, family B, member 1 (Fe65)	2.09554	1.8784	1.92518	2.05513	1.83676	2.31169	2.05549	1.58452	2.27296	2.08752	3.09327	1.97251
Apbb1ip	amyloid beta (A4) precursor protein-binding, family B, member 1 interacting protein	1.62858	2.39841	1.97807	2.08259	2.16828	2.15879	1.99892	2.20251	2.16568	2.93202	2.66646	3.12042
Apbb2	amyloid beta (A4) precursor protein-binding, family B, member 2	5.69281	5.63644	5.66564	5.27627	5.45253	5.34093	5.78221	4.84083	5.45847	5.04645	5.13708	4.3187
Apbb3	amyloid beta (A4) precursor protein-binding, family B, member 3	1.93091	1.37684	2.21674	1.88003	1.87836	1.85713	1.90411	2.23562	1.76642	1.95453	1.60349	1.89507
Apc	adenomatous polyposis coli	5.518	5.1895	5.24151	5.17006	5.10802	5.25449	5.2782	5.34908	4.70403	4.82065	4.43332	3.88989
Apc2	adenomatosis polyposis coli 2	1.59294	2.22789	1.88197	2.39165	2.28731	2.16836	2.05612	2.52619	2.11848	2.05002	1.79976	2.84448
Apcdd1	adenomatosis polyposis coli down-regulated 1	1.42079	1.75869	1.04532	1.26796	1.37544	1.57512	1.3644	1.59863	1.20355	2.28181	1.34473	1.35385
Apcdd1l	adenomatosis polyposis coli down-regulated 1-like	1.51913	1.32243	1.46079	1.34031	1.31775	1.55076	1.22081	1.29087	1.42952	1.27636	1.1838	1.45232
Apcs	amyloid P component, serum	1.92875	2.39329	2.4712	2.09846	1.96499	2.23944	2.07752	2.38369	2.3331	2.50801	1.67255	2.29946
Apeg3	antisense paternally expressed gene 3	1.40941	1.51469	1.34643	1.44752	1.47717	1.2631	1.34557	1.14977	1.71418	3.35419	3.31617	1.67409
Apeh	acylaminoacyl-peptide hydrolase	4.29481	4.0033	4.24988	3.94152	4.19734	4.23302	4.0482	3.36305	4.1331	3.3261	3.51413	3.48479
Apex1	APEX nuclease (multifunctional DNA repair enzyme) 1	3.34016	3.29345	3.54421	3.99298	2.92935	3.30567	2.87764	3.16129	3.04584	2.83726	3.21575	3.94184
Apex2	APEX nuclease (apurinic/apyrimidinic endonuclease) 2	1.59756	1.66789	1.7958	1.84815	1.60638	1.83768	1.49806	1.95786	1.56751	1.67523	1.57881	2.148
Apex2l1	APEX nuclease (apurinic/apyrimidinic endonuclease) 2-like 1	1.69897	1.92296	1.38048	1.176	1.30865	1.32319	1.94662	1.55902	1.24805	1.35636	1.22119	1.20244
Aph1a	APH1A gamma secretase subunit	3.25701	3.555	3.56497	3.76331	3.98582	3.31507	3.3223	3.70282	2.94445	4.81843	5.36194	5.6571
Aph1b	APH1B gamma secretase subunit	1.42508	1.57387	1.48185	1.63985	1.68933	2.30831	1.44016	2.32542	1.84455	1.62994	2.48673	1.4269
Api5	apoptosis inhibitor 5	5.71599	5.61249	5.43665	5.42461	5.26318	5.46317	5.44641	5.38478	5.29261	5.34825	6.05168	5.94517
Apip	APAF1 interacting protein	5.40297	4.96843	5.06801	4.92986	4.75266	5.0321	4.8833	5.2884	4.6286	4.27729	4.54398	3.79485
Aplf	aprataxin and PNKP like factor	2.13882	2.15925	1.89987	2.12229	2.15465	2.48562	2.06753	2.26287	2.41895	3.19992	2.75587	3.39219
Apln	apelin	2.85915	2.81534	2.56285	2.67359	2.90354	2.8297	2.4268	2.62391	2.77791	2.22242	2.32504	2.11015
Aplnr	apelin receptor	3.4975	3.30552	3.51305	3.7122	3.33857	3.33578	4.01786	3.58272	2.60811	3.28264	3.13481	3.04169
Aplp1	amyloid beta (A4) precursor-like protein 1	2.16904	2.37806	1.90362	2.29006	2.07662	2.2896	1.93738	2.0375	2.42636	1.88634	2.1962	3.59433
Aplp2	Aplp2	7.25548	7.13478	6.96105	6.6608	7.20719	6.95757	7.22066	6.61897	7.10091	8.08444	6.69996	7.08343
Apmap	adipocyte plasma membrane associated protein	3.63529	3.4391	3.44275	3.53691	3.39959	3.12846	3.69316	3.43953	3.44663	3.16801	3.47198	4.01311
Apoa1bp	apolipoprotein A-I binding protein	4.11138	4.44645	4.68873	4.42651	4.22498	4.28521	4.22665	4.29813	4.16637	4.09822	4.5914	4.80047
Apoa2	apolipoprotein A-II	1.29471	1.53318	1.44354	1.15355	1.45891	1.67878	1.15502	1.64245	1.46558	1.77965	1.177	1.39083
Apoa4	apolipoprotein A-IV	1.50891	1.49745	1.36222	1.47519	1.57396	1.48846	1.6168	1.4682	1.60235	1.33047	1.38769	1.58743
Apoa5	apolipoprotein A-V	1.84403	2.0099	1.84854	1.63706	2.2476	2.17443	2.05854	1.53954	2.14749	2.01126	1.67607	2.08773
Apob	apolipoprotein B	1.24542	1.20059	1.43005	1.26942	1.42327	1.33341	1.4976	1.22597	1.57325	1.29574	1.49877	1.28536
Apobec1	apolipoprotein B mRNA editing enzyme, catalytic polypeptide 1	1.7782	1.70944	1.82202	2.46388	2.08753	1.88993	2.43352	2.27719	2.34301	4.04285	3.2636	3.36338
Apobec2	apolipoprotein B mRNA editing enzyme, catalytic polypeptide-like 2	6.67163	6.80408	6.76173	6.2911	7.03249	6.17415	6.38996	5.81026	6.90748	2.13158	4.08598	2.55536
Apobec3b	apolipoprotein B mRNA editing enzyme, catalytic polypeptide-like 3B	1.35138	1.55468	1.59623	1.48276	1.62754	1.47531	1.68082	1.56194	1.83131	2.8503	3.22173	5.7852
Apobec4	apolipoprotein B mRNA editing enzyme, catalytic polypeptide-like 4 (putative)	1.49587	1.5565	1.48312	1.71105	1.63263	1.55693	1.83297	1.92009	1.58188	2.04424	1.8286	2.11422
Apobr	apolipoprotein B receptor	1.80326	1.98949	2.09529	1.72203	2.41913	1.84655	1.84967	2.06321	2.15741	2.41241	1.94827	2.9859
Apoc1	apolipoprotein C-I	1.15991	1.46572	1.60986	1.57964	1.49182	1.39339	1.15709	1.55627	1.30673	3.58951	1.50992	1.3096
Apoc2	apolipoprotein C-II	1.56782	1.34471	1.59687	1.73798	1.62251	1.25495	1.32897	1.50905	1.36385	2.07688	1.3368	1.51177
Apoc4	apolipoprotein C-IV	1.97562	1.74155	2.05668	1.89627	1.9656	1.90916	1.88523	2.08827	1.84747	2.36143	1.86992	1.95354
Apoe	apolipoprotein E	3.76675	4.15593	3.9414	3.96327	4.88083	3.42797	5.04923	3.76973	4.73141	8.6207	6.27935	9.15788
Apof	apolipoprotein F	1.48643	1.59198	1.69775	1.67394	1.56352	1.40125	1.47242	1.45367	1.47587	1.25556	1.32027	1.49432
Apoh	apolipoprotein H (beta-2-glycoprotein I)	1.13053	0.987277	1.15466	1.61033	1.46765	1.46669	1.1401	1.8088	1.44252	1.45976	1.36662	1.4492
Apol11a	apolipoprotein L 11a	1.91509	2.42539	1.91542	2.86736	2.00747	2.46431	2.32783	2.51568	1.65143	1.70609	1.74616	1.82479
Apol2	apolipoprotein L, 2 [Source:RGD Symbol;Acc:1309591]	3.41728	3.69081	3.68236	3.20616	3.95289	3.68227	3.36675	3.65074	3.73774	3.39284	3.30573	3.38298
Apol3	Apol3	3.14784	3.82526	4.22157	2.83453	3.61317	3.8669	3.50342	3.10978	4.06092	3.85708	3.13949	2.98684
Apol9a	apolipoprotein L 9a	3.41286	3.46617	3.21621	3.53965	2.97649	3.04296	3.10066	3.46618	2.67137	3.38332	2.72901	2.50914
Apold1	apolipoprotein L domain containing 1	2.16938	2.40939	2.5476	1.9655	2.13834	2.36287	2.25605	2.15117	2.57807	5.45312	2.41281	2.42335
Apom	apolipoprotein M	1.44485	1.42587	1.49812	1.55034	1.44078	1.5002	1.42903	2.20408	1.67424	1.39883	1.45939	1.61331
Apon	apolipoprotein N	1.32586	1.20186	1.45336	1.2854	1.56202	1.20882	1.25977	1.55881	2.20626	1.39932	1.4767	1.28863
Apoo	apolipoprotein O	7.09721	6.97668	6.81515	7.28748	6.70388	7.15818	6.98235	6.20838	6.60174	2.4163	3.91112	4.0581
Apool	apolipoprotein O-like	6.1602	5.71403	5.30189	5.62778	4.98763	5.10249	5.21964	4.89597	5.00813	2.50116	5.11693	2.86997
Apopt1	apoptogenic 1, mitochondrial	3.22379	3.22926	3.47874	3.8648	2.92886	3.13391	3.15188	3.12981	2.76582	2.89749	3.01731	2.46063
App	amyloid beta (A4) precursor protein	6.32467	6.4681	6.36239	6.49581	6.7321	6.17921	6.47754	6.42484	6.51175	8.0367	7.82521	8.6568
Appbp2	amyloid beta precursor protein (cytoplasmic tail) binding protein 2	3.95789	4.06458	3.68042	3.71016	4.15629	3.44062	3.78132	3.63562	3.61061	5.78171	5.73432	5.28897
Appl1	adaptor protein, phosphotyrosine interaction, PH domain and leucine zipper containing 1	5.74308	5.44857	5.3257	5.58616	5.40101	5.34377	5.2059	5.15248	5.26186	5.55511	5.49139	4.62718
Appl2	adaptor protein, phosphotyrosine interaction, PH domain and leucine zipper containing 2	2.57506	2.66781	2.53372	2.34365	2.76448	2.5062	2.54021	2.71115	2.06499	2.7101	2.79771	2.64828
Aprt	adenine phosphoribosyl transferase	3.01862	3.47658	2.82075	3.31046	3.02684	2.88699	3.40606	2.81724	3.27842	4.87406	4.9877	6.35505
Aptx	aprataxin	3.29836	3.4578	3.00556	3.75917	3.3896	2.96506	3.19394	3.18762	2.97257	3.09291	3.29482	2.88189
Aqp1	aquaporin 1	5.10906	5.44434	5.28921	5.15612	5.19679	5.05432	5.03375	5.56677	4.81805	3.85099	2.82825	3.76999
Aqp11	aquaporin 11	1.65981	1.36963	1.49589	1.20375	1.70935	1.78539	1.43354	1.38164	1.2581	1.44165	1.44712	1.1905
Aqp12a	aquaporin 12A	1.45196	1.3224	1.60093	1.62311	1.57252	1.48943	1.32292	1.94865	1.82679	1.87784	1.10586	2.02278
Aqp2	aquaporin 2 (collecting duct)	1.7175	2.05277	1.65969	1.42075	1.75833	1.24719	1.79692	1.48	1.36097	1.46603	1.54005	2.10356
Aqp3	aquaporin 3	1.44751	1.37024	1.59942	1.52664	1.54056	1.55738	1.58399	1.44653	1.39366	1.64056	1.5825	1.54093
Aqp4	aquaporin 4	5.44066	5.41745	4.7933	4.95679	5.98585	4.78936	4.48166	5.01347	5.82171	2.64517	1.35068	1.66675
Aqp5	aquaporin 5	1.54377	1.71642	1.51287	1.52916	1.51735	1.39858	1.35136	1.31463	1.13433	1.29125	1.58522	1.33389
Aqp6	aquaporin 6, kidney specific	1.46296	1.45279	1.18832	1.29879	1.23364	1.55446	1.52477	1.3414	1.51891	1.44748	1.30307	1.39169
Aqp7	aquaporin 7	1.21598	1.06468	1.69045	1.56532	1.88294	1.18696	1.91802	1.2051	1.61833	1.86383	1.03375	1.29042
Aqp8	aquaporin 8	1.22875	1.44816	1.40081	1.43749	1.26907	1.24524	1.35354	1.8514	1.48482	1.58955	1.37106	1.43009
Aqp9	aquaporin 9	1.49064	1.3981	1.49685	1.33496	1.43283	1.50612	1.70294	1.73512	1.62666	1.69484	1.4696	1.50887
Aqr	aquarius intron-binding spliceosomal factor	4.58851	4.04556	4.11733	4.20549	4.31134	4.02863	4.45587	3.88856	4.04929	5.37252	5.29163	4.38219
Ar	androgen receptor	4.91571	4.92229	5.12608	4.98441	5.33598	5.01577	4.67412	4.13656	4.21594	3.49607	2.1465	1.43879
Araf	A-Raf proto-oncogene, serine/threonine kinase	6.12829	5.98449	5.97239	5.714	5.74194	5.63561	5.6076	5.28597	5.66962	5.28718	5.41027	4.76082
Arap1	ArfGAP with RhoGAP domain, ankyrin repeat and PH domain 1	3.12806	3.26628	3.07802	3.6157	3.22142	3.15621	3.16879	3.32249	3.30937	4.40973	4.21482	4.6669
Arap2	ArfGAP with RhoGAP domain, ankyrin repeat and PH domain 2	1.54548	1.72699	1.56251	1.82011	1.45245	1.67439	1.58997	1.95333	1.57797	1.35042	1.27017	1.17266
Arap3	ArfGAP with RhoGAP domain, ankyrin repeat and PH domain 3	2.54042	2.25185	2.38046	2.68726	2.16242	2.16919	2.19132	2.50666	2.12847	2.79358	1.97364	3.20511
Arc	activity-regulated cytoskeleton-associated protein	1.77592	2.092	1.90629	1.63368	2.22699	2.09156	1.76664	2.26051	1.97483	2.20523	1.87724	3.23007
Arcn1	archain 1	7.15015	6.93113	7.06955	6.96679	7.15121	7.07343	7.08001	6.36756	7.047	7.56341	7.19582	7.29538
Areg	amphiregulin	1.58971	1.48352	1.50241	1.6505	1.95297	1.59399	1.52504	2.11952	1.38714	1.29554	1.3906	1.82532
Arel1	apoptosis resistant E3 ubiquitin protein ligase 1	5.19324	5.24151	5.31941	5.19215	4.92712	5.0532	5.36717	5.21385	4.9054	4.68686	5.3386	4.79731
Arf1	ADP-ribosylation factor 1	7.79847	7.75163	7.64327	7.36368	7.46236	7.42591	7.60167	6.98047	7.47604	7.02413	8.2155	7.75598
Arf2	ADP-ribosylation factor 2	2.22815	2.24406	2.13765	1.64881	2.10089	2.21544	2.10596	3.09241	1.85014	3.31048	2.84482	2.50845
Arf3	ADP-ribosylation factor 3	3.41261	3.31822	3.73091	3.0141	3.03594	3.04216	3.41532	3.89966	3.21898	4.98691	5.25655	5.3231
Arf4	ADP-ribosylation factor 4	6.94775	6.72385	6.58427	6.33172	6.88485	6.35945	6.86687	6.7347	6.5976	10.0167	8.72954	9.41291
Arf5	ADP-ribosylation factor 5	2.9206	3.34745	2.98992	3.15035	3.19971	2.23034	2.54871	2.25519	2.94656	3.69359	3.16145	3.95985
Arf6	ADP-ribosylation factor 6	4.55933	4.65496	4.6514	4.61605	4.45275	4.2713	4.81681	5.16689	4.23541	6.13349	5.6385	6.1014
Arfgap1	ADP-ribosylation factor GTPase activating protein 1	5.08213	5.31186	5.22331	5.10589	5.11038	5.16525	5.15709	4.59895	5.17336	5.82066	4.6746	4.67832
Arfgap2	ADP-ribosylation factor GTPase activating protein 2	5.55296	5.81841	5.66024	5.34445	5.88266	5.66443	5.74198	5.6984	5.63407	4.64687	5.0296	4.45563
Arfgap3	ADP-ribosylation factor GTPase activating protein 3	1.79827	1.40981	1.91811	1.72342	2.06562	2.08676	1.72376	1.95444	2.18878	1.85792	2.9799	1.74013
Arfgef1	ADP-ribosylation factor guanine nucleotide-exchange factor 1(brefeldin A-inhibited)	6.86457	6.83135	6.6571	6.56204	6.52306	6.82717	6.82075	6.28414	6.47606	4.65084	5.86045	5.25132
Arfgef2	ADP-ribosylation factor guanine nucleotide-exchange factor 2 (brefeldin A-inhibited)	4.72749	5.14629	4.97875	4.90631	4.41733	4.59643	4.81038	4.63331	4.2219	5.04874	4.51604	3.44296
Arfgef3	ARFGEF family member 3	1.28918	1.36742	1.47325	1.22895	1.32315	1.62062	1.54489	1.87119	1.47753	1.49093	1.57477	1.36704
Arfip1	ADP-ribosylation factor interacting protein 1	5.47506	5.16548	4.84214	5.16748	4.55249	5.05025	4.83338	5.16277	4.46557	6.30138	6.82781	6.09911
Arfip2	ADP-ribosylation factor interacting protein 2	2.8293	2.86492	3.14991	2.73295	3.14134	2.82661	2.54138	2.16082	2.06225	3.80217	3.6198	3.94202
Arfrp1	ADP-ribosylation factor related protein 1	3.16757	3.51373	4.01623	3.42751	3.24875	3.75923	3.39695	3.28902	3.08685	4.11082	3.24645	3.09421
Arg1	arginase 1	1.69506	1.49655	1.46579	1.82672	1.81423	2.14627	1.66722	2.34702	1.78687	1.55821	1.98434	2.25537
Arg2	arginase 2	1.62801	1.86329	1.76002	1.53563	1.62798	1.79522	1.59263	1.70358	1.41332	1.75459	2.27699	1.60023
Arglu1	arginine and glutamate rich 1	7.55744	7.21653	7.31261	7.30745	7.09445	7.31964	7.25568	7.52413	7.15642	7.56332	6.51089	6.52687
Arhgap1	Rho GTPase activating protein 1	3.69815	3.93288	3.38773	3.68939	3.5896	3.2109	3.78088	2.94574	3.57364	5.31756	4.74048	5.13885
Arhgap10	Rho GTPase activating protein 10	5.9386	6.09547	5.9748	6.0216	6.00889	5.632	6.10959	5.88379	5.95418	2.9863	6.2145	5.15063
Arhgap11a	Rho GTPase activating protein 11A	1.89772	2.11343	1.71933	2.22692	1.89488	1.62976	1.50534	1.98302	1.5954	4.2744	3.92544	3.5067
Arhgap12	Rho GTPase activating protein 12	6.00365	5.62959	5.39769	5.74545	5.0849	5.76327	5.61731	4.68536	5.16717	3.63786	4.40114	4.29776
Arhgap15	Rho GTPase activating protein 15	3.40434	2.93378	2.83043	3.18544	2.74146	3.03324	3.28291	2.56543	2.91967	2.36417	2.54182	2.81945
Arhgap17	Rho GTPase activating protein 17	4.66244	4.68904	4.69478	4.63713	5.13441	4.72115	4.77769	4.41981	4.53118	4.23583	4.70026	5.16878
Arhgap18	Rho GTPase activating protein 18	4.44539	4.32009	3.67636	3.72522	4.22653	3.13619	3.86865	3.51086	3.69507	5.91042	5.26839	6.20895
Arhgap20	Rho GTPase activating protein 20	6.15807	6.21574	6.3102	6.33567	6.52443	6.03514	6.21249	6.45593	6.45562	5.21679	4.68473	3.91553
Arhgap21	Rho GTPase activating protein 21	5.80547	5.59152	5.50757	5.34318	5.4821	5.45146	5.73455	5.37769	5.2829	5.49764	4.88772	4.73945
Arhgap22	Rho GTPase activating protein 22	1.60455	1.64967	2.17844	1.79705	2.19274	2.60541	1.74945	2.847	1.98759	1.91408	2.79521	2.43442
Arhgap23	Rho GTPase activating protein 23	1.97291	1.84019	2.00017	2.30126	2.04106	2.00604	2.13472	1.96228	2.60659	2.68949	3.76129	3.44944
Arhgap24	Rho GTPase activating protein 24	3.17777	3.2311	3.28246	2.8481	3.41409	2.6969	3.10595	2.67358	2.74267	2.97919	3.58964	2.88696
Arhgap25	Rho GTPase activating protein 25	1.40096	1.51296	1.38394	1.38865	1.54865	1.66325	1.38514	1.586	1.76742	1.57315	1.89632	3.63782
Arhgap26	Rho GTPase activating protein 26	1.87715	1.54072	1.59978	2.15359	1.97218	1.71021	1.55909	2.26634	1.80548	2.17749	1.89612	2.8859
Arhgap27	Rho GTPase activating protein 27	1.85419	2.00731	2.07387	1.49806	1.86171	2.00157	1.89535	1.67241	1.85926	3.04808	2.14368	2.26781
Arhgap28	Rho GTPase activating protein 28	3.57547	3.05195	3.61829	3.1582	3.62944	3.93905	3.03042	2.95228	3.02033	3.78187	5.34571	3.19687
Arhgap29	Rho GTPase activating protein 29	4.85558	4.56815	4.28596	4.62308	4.18111	4.14912	4.33093	3.8885	4.30378	5.57715	5.64248	5.23403
Arhgap30	Rho GTPase activating protein 30	1.83139	1.50624	1.95026	1.4384	1.82608	1.74022	1.38947	1.72996	1.87853	1.71742	2.35933	3.07615
Arhgap31	Rho GTPase activating protein 31	3.62931	3.66536	2.89356	3.13526	3.39862	3.15551	3.05068	3.87303	3.30354	4.52461	2.73909	5.62411
Arhgap32	Rho GTPase activating protein 32	3.38413	3.13549	2.66857	2.84014	3.03501	2.73973	2.87468	2.46912	2.93553	4.45202	3.30049	4.00061
Arhgap33	Rho GTPase activating protein 33	1.46205	1.39194	1.44902	1.28919	1.80295	1.73587	1.54006	2.0745	1.49442	1.85068	1.45037	1.57231
Arhgap35	Rho GTPase activating protein 35	4.68459	4.86013	4.93782	4.83049	4.77663	5.02195	5.28327	4.4445	4.93566	5.81633	6.31156	4.76291
Arhgap36	Rho GTPase activating protein 36	1.35155	1.36543	1.41177	1.33335	1.87539	1.38678	1.52141	1.81647	1.4316	1.56212	3.69978	1.51365
Arhgap39	Rho GTPase activating protein 39	2.59016	2.1785	2.42943	2.12248	2.19611	2.30626	2.25378	2.47397	2.41616	2.5702	3.00395	2.58304
Arhgap4	Rho GTPase activating protein 4	1.26907	1.19507	1.55722	1.34066	1.61767	1.72079	1.53723	1.22328	1.46402	1.44173	1.88368	1.58965
Arhgap40	Rho GTPase activating protein 40	1.36916	1.50286	1.44005	1.4885	1.57371	1.41933	1.4912	1.77799	1.71422	1.68566	1.17148	1.54478
Arhgap42	Rho GTPase activating protein 42	2.82716	2.75891	2.84033	2.89802	3.0271	2.78084	2.63865	2.29833	2.55104	5.38878	5.33434	5.34416
Arhgap44	Rho GTPase activating protein 44	4.57597	4.58605	4.69818	4.22274	4.48993	4.0888	4.16645	3.95462	3.71952	2.71065	2.81995	1.83641
Arhgap5	Rho GTPase activating protein 5	6.63972	6.25727	5.83405	6.27397	5.84254	6.23099	5.8943	5.77788	5.60998	5.43815	6.57924	5.62267
Arhgap6	Rho GTPase activating protein 6	2.85375	2.70372	2.82132	2.30973	2.74037	2.27886	2.72924	2.82105	3.17985	2.31165	2.52527	3.71685
Arhgap8	Rho GTPase activating protein 8	1.94792	1.88826	2.1488	2.16317	2.2267	2.22704	2.44726	2.14454	2.01182	2.50441	1.94282	2.84707
Arhgap9	Rho GTPase activating protein 9	1.62533	1.79241	1.65792	1.48425	1.96415	1.7834	1.6106	1.75139	1.71328	1.87302	1.74201	2.92981
Arhgdia	Rho GDP dissociation inhibitor (GDI) alpha	6.34844	6.3812	6.42601	6.51176	6.48685	6.12278	6.5098	5.96411	6.57724	8.26853	8.85161	8.93387
Arhgdib	Rho, GDP dissociation inhibitor (GDI) beta	4.17144	4.23852	4.16296	4.04585	4.63661	3.56676	4.37788	4.43321	4.54399	6.0144	5.60242	6.93703
Arhgdig	Rho GDP dissociation inhibitor (GDI) gamma	1.70705	1.88144	2.07395	1.79219	2.08671	1.87686	1.99651	2.19439	1.99021	1.45302	1.65714	1.47598
Arhgef1	Rho guanine nucleotide exchange factor (GEF) 1	3.03187	3.04802	2.93771	2.93436	3.2749	2.99448	3.09742	3.01351	3.29588	2.67938	3.04422	2.96563
Arhgef10	Rho guanine nucleotide exchange factor (GEF) 10	2.25635	2.36605	2.00144	2.19025	2.36782	2.23604	2.10173	2.47411	2.38606	2.28546	2.2719	1.96458
Arhgef11	Rho guanine nucleotide exchange factor (GEF) 11	4.20149	4.30996	4.30852	4.1246	3.91878	4.04592	4.43907	3.9234	4.09565	3.99485	3.82732	3.35615
Arhgef12	Rho guanine nucleotide exchange factor (GEF) 12	6.90968	6.99287	6.9498	6.79194	6.78816	6.92957	6.84542	6.77165	6.65608	6.40281	6.09729	5.94598
Arhgef15	Rho guanine nucleotide exchange factor (GEF) 15	1.88979	1.97369	1.70703	2.13375	1.77652	1.78989	1.70832	1.67903	2.13128	1.5236	1.68161	1.47681
Arhgef17	Rho guanine nucleotide exchange factor (GEF) 17 [Source:MGI Symbol;Acc:MGI:2673002]	3.60167	3.68494	3.56658	2.89822	3.78298	3.28595	3.47546	3.59171	3.64971	3.13248	3.75776	3.20962
Arhgef18	rho/rac guanine nucleotide exchange factor (GEF) 18	2.75501	3.10757	2.80643	2.59364	3.01421	2.93379	3.25634	2.65552	3.07672	3.14083	3.32229	2.62232
Arhgef19	Rho guanine nucleotide exchange factor (GEF) 19	1.85372	1.89954	1.88146	1.76143	1.8689	2.15067	2.01041	1.90816	2.27506	2.0209	2.01228	1.93195
Arhgef2	rho/rac guanine nucleotide exchange factor (GEF) 2	2.36317	2.32345	2.10775	2.21804	2.41478	1.90588	2.58414	1.87047	2.96604	2.5165	5.24027	4.39098
Arhgef25	Rho guanine nucleotide exchange factor (GEF) 25	1.8532	1.81055	1.69156	1.62499	1.82846	2.00278	2.01807	1.91628	1.75932	2.5968	2.80805	3.5219
Arhgef26	Arhgef26	2.1349	2.42408	1.85769	1.98992	2.00518	1.90973	2.25895	1.55437	2.25477	1.80703	1.91833	1.57902
Arhgef28	Rho guanine nucleotide exchange factor (GEF) 28	2.79951	2.48271	2.3794	2.51009	2.34184	2.49313	2.85971	2.38879	2.40834	1.83814	2.07253	2.19044
Arhgef3	Rho guanine nucleotide exchange factor (GEF) 3	2.89977	2.96193	2.35196	2.35774	3.32657	2.94605	3.13357	2.06042	2.83673	3.66028	3.011	5.02428
Arhgef33	Rho guanine nucleotide exchange factor (GEF) 33	1.10685	1.17884	1.45325	1.59521	1.10552	1.54024	1.2594	1.44215	1.34993	1.86679	1.32082	1.33522
Arhgef37	Rho guanine nucleotide exchange factor (GEF) 37	3.86323	3.26946	3.06577	3.40731	2.90065	3.53964	2.99985	3.08218	2.8286	1.86416	2.09334	1.63701
Arhgef38	Rho guanine nucleotide exchange factor (GEF) 38	1.48663	1.37718	1.43326	1.51048	1.51312	1.37053	1.49819	1.38513	1.59116	1.3998	1.18829	1.09645
Arhgef39	Rho guanine nucleotide exchange factor (GEF) 39	1.92091	1.87746	1.97571	1.79301	2.1384	2.09725	2.0696	1.92359	1.95633	2.29676	1.85479	2.12293
Arhgef4	Rho guanine nucleotide exchange factor (GEF) 4	1.54727	1.63303	1.41385	1.80594	1.36943	1.54463	1.66877	1.55449	1.89776	1.25085	1.57268	1.58636
Arhgef40	Rho guanine nucleotide exchange factor (GEF) 40	2.1815	2.33084	2.18574	2.21573	2.33743	2.34181	2.34976	2.47539	2.27529	3.72496	3.17302	3.50017
Arhgef5	Rho guanine nucleotide exchange factor (GEF) 5	1.87777	2.01416	1.75423	1.92011	1.94513	1.94613	2.1416	2.12674	1.8042	1.88291	1.90947	1.88592
Arhgef6	Rac/Cdc42 guanine nucleotide exchange factor (GEF) 6	4.19366	4.35021	3.97411	4.01986	4.03777	4.05403	3.86128	3.04445	3.62487	2.8656	3.9988	2.96424
Arhgef7	Rho guanine nucleotide exchange factor (GEF) 7	5.76977	5.73376	5.95994	6.02946	5.83733	5.88822	5.85474	5.82704	5.71335	5.68787	4.48242	4.95011
Arhgef9	Cdc42 guanine nucleotide exchange factor (GEF) 9	5.04769	4.71953	4.61817	4.96038	4.45564	4.32327	4.15261	4.9578	4.24419	2.72754	2.93146	2.64503
Arid1a	AT rich interactive domain 1A (SWI-like)	4.17891	4.336	4.06995	4.14519	3.95763	4.11734	4.47494	4.2384	4.10058	4.82732	4.67907	4.26264
Arid1b	AT rich interactive domain 1B (Swi1 like)	4.97528	4.94847	5.07882	4.53654	4.98797	4.83338	5.06169	4.75509	4.30066	4.69594	4.55595	4.01223
Arid2	AT rich interactive domain 2 (Arid-rfx like)	6.07062	5.92936	5.79415	5.88185	5.85719	5.73399	5.78331	5.84591	6.00059	5.76741	6.27574	5.53064
Arid3a	AT rich interactive domain 3A (Bright like)	2.12124	1.86217	2.70854	2.26806	2.31574	2.3519	2.53016	2.84072	2.99713	2.2226	2.03128	2.19062
Arid3b	AT rich interactive domain 3B (Bright like)	2.50619	2.52508	2.65354	2.63793	2.53896	2.45672	2.50788	2.30811	2.81163	1.76063	1.95881	2.33586
Arid3c	AT rich interactive domain 3C (BRIGHT-like)	1.45426	1.64112	1.74801	1.74003	1.62753	1.93883	1.85546	1.8537	1.5499	1.67157	1.61374	2.36618
Arid4a	Arid4a	6.15299	5.24823	5.11049	5.57283	4.82046	5.19999	5.2029	4.62115	4.59366	5.52902	4.99285	4.42838
Arid4b	AT rich interactive domain 4B (Rbp1 like)	5.41652	5.10397	4.94087	5.02205	4.49186	4.96263	4.62503	4.59631	4.31979	4.53277	5.12873	4.48863
Arid5a	AT rich interactive domain 5A (Mrf1 like)	2.3651	2.1303	2.44478	2.56166	2.17074	2.04577	2.16399	2.19998	2.28017	2.53251	2.65499	2.2646
Arid5b	AT rich interactive domain 5B (Mrf1 like)	3.97167	3.32806	3.59675	3.21501	3.33047	3.13461	3.32059	3.05513	3.3362	3.67019	3.21813	4.04891
Arih1	ariadne RBR E3 ubiquitin protein ligase 1	8.35066	8.10429	8.07605	8.12151	8.04934	8.17508	8.2242	7.83613	7.9137	6.46435	6.84634	6.65044
Arih2	ariadne RBR E3 ubiquitin protein ligase 2	7.29422	7.07227	7.31574	7.26616	7.07955	7.24046	7.182	6.99072	6.97597	4.95272	5.74838	5.09547
Arl1	ADP-ribosylation factor-like 1	7.20539	7.07079	6.90578	6.92908	6.75119	6.98358	7.0278	6.82841	6.66633	6.79434	7.58273	7.53124
Arl10	ADP-ribosylation factor-like 10	1.62829	1.96744	1.56736	1.60418	1.92682	1.72505	2.00148	1.58666	2.17732	1.68016	1.50871	1.69319
Arl11	ADP-ribosylation factor-like 11	2.40087	2.32214	1.89103	2.2015	2.49115	2.40748	2.32611	2.05906	1.99633	2.69585	2.74874	4.23763
Arl13a	ADP-ribosylation factor-like 13A	1.65594	1.43109	1.41137	1.5365	1.57419	1.32524	1.55517	1.6022	1.67281	1.4755	1.5132	1.34706
Arl13b	ADP-ribosylation factor-like 13B	2.72702	2.06238	2.34222	2.40708	2.45416	2.42456	2.28789	2.10432	2.35037	3.14734	3.19436	3.04682
Arl14	ADP-ribosylation factor-like 14	1.49693	1.43997	1.62358	1.08581	1.61026	1.53999	1.87114	1.69206	1.72476	1.53102	1.42706	1.61381
Arl14ep	ADP-ribosylation factor-like 14 effector protein	4.22713	4.10356	3.96077	3.80027	3.8648	3.81717	3.83024	3.28027	3.79035	3.84693	4.55466	5.16529
Arl14epl	ADP-ribosylation factor-like 14 effector protein-like	1.71369	1.73037	2.07321	1.88984	1.87757	2.11595	1.82093	1.82234	1.92662	2.11869	1.96044	1.67269
Arl15	ADP-ribosylation factor-like 15	4.20519	3.964	3.93774	3.71703	3.73823	4.06363	3.9259	4.14737	4.07256	3.98409	4.12981	4.08583
Arl2	ADP-ribosylation factor-like 2	2.29459	2.33341	2.13082	2.30197	2.19318	2.40217	2.05365	2.52483	2.49563	2.51487	2.61001	2.48424
Arl2bp	ADP-ribosylation factor-like 2 binding protein	5.73583	5.94191	5.883	6.04805	5.91786	5.74791	6.03713	5.82815	6.0462	6.01203	6.00712	5.71553
Arl3	ADP-ribosylation factor-like 3	5.85841	5.73542	5.59978	5.80965	5.38168	5.2747	5.97449	4.80065	5.43832	5.38475	5.69918	6.67373
Arl4a	ADP-ribosylation factor-like 4A	3.59586	3.01181	2.37994	2.57487	2.19054	2.47799	2.43382	2.488	3.03951	1.38055	2.74905	1.82688
Arl4d	ADP-ribosylation factor-like 4D	2.34838	2.21448	2.33775	2.16408	2.37345	2.476	1.94905	2.98361	3.11094	2.37613	2.34271	2.16442
Arl5a	ADP-ribosylation factor-like 5A	7.25711	6.69308	6.71253	7.079	6.33004	6.75814	7.01531	6.98461	6.63347	5.63558	6.32779	6.18595
Arl5b	ADP-ribosylation factor-like 5B	5.40989	5.234	4.81099	4.97941	4.98252	4.65189	4.82893	4.27813	4.64551	4.16018	4.77457	3.63484
Arl5c	ADP-ribosylation factor-like 5C	1.56425	1.72949	1.81667	1.77716	1.94976	1.80376	1.45325	2.21369	1.87969	2.47326	2.47468	2.02768
Arl6	ADP-ribosylation factor-like 6	1.87437	1.62374	1.741	1.64782	1.45675	1.76752	1.79082	1.65673	2.11054	1.85147	2.11941	2.30975
Arl6ip1	ADP-ribosylation factor-like 6 interacting protein 1	3.7047	3.41425	3.48173	3.47288	3.43332	3.06892	3.36759	3.15093	3.26513	5.88623	5.50079	6.28646
Arl6ip4	ADP-ribosylation factor-like 6 interacting protein 4	3.90899	3.84642	4.01087	3.61294	3.60449	3.79904	4.06036	3.25809	4.30853	3.67007	4.84952	4.16508
Arl6ip5	ADP-ribosylation factor-like 6 interacting protein 5	7.09448	7.17178	6.99597	7.30895	6.94848	7.01698	7.08777	6.59749	7.26207	5.18188	8.38257	6.68075
Arl6ip6	ADP-ribosylation factor-like 6 interacting protein 6	5.10095	4.17029	3.99604	3.39482	3.8464	3.73372	3.98729	3.86316	3.192	4.25999	4.63195	4.85929
Arl8a	ADP-ribosylation factor-like 8A	2.95491	2.88703	2.58452	2.16554	2.76306	2.74147	2.27696	2.96479	2.27198	2.81955	3.45601	4.68352
Arl8b	ADP-ribosylation factor-like 8B	8.19277	7.85042	7.86876	7.75069	7.67735	7.91745	7.8658	7.72681	7.58534	6.75622	7.75054	7.86664
Arl9	ADP-ribosylation factor-like 9	1.14705	1.25798	1.71344	1.36878	1.12253	1.29018	1.1546	1.93848	1.03795	1.62891	1.2213	1.20363
Armc1	armadillo repeat containing 1	5.43132	5.2922	5.48317	5.2687	5.1736	5.00743	5.20577	5.53436	4.92796	5.22541	5.89018	5.0049
Armc10	armadillo repeat containing 10	3.20265	2.80936	3.03549	3.40777	2.98555	2.88508	2.84254	2.39021	2.97045	3.38833	3.89561	4.07703
Armc12	armadillo repeat containing 12	1.16866	1.13855	1.56086	1.34311	1.26646	1.40678	1.26047	1.54508	1.43561	1.38245	1.21049	1.10088
Armc2	armadillo repeat containing 2	1.49529	1.55159	1.58212	1.74797	1.64771	1.77746	1.53675	2.0168	1.80656	1.47145	1.44986	1.55148
Armc3	armadillo repeat containing 3	1.33701	1.31435	1.0692	1.47151	1.37135	1.43472	1.46908	2.09991	1.43929	1.50471	1.52434	1.30044
Armc4	armadillo repeat containing 4	1.4756	1.47819	1.50595	1.54777	1.57726	1.52675	1.60447	1.8005	1.16202	1.25575	1.45691	1.314
Armc5	armadillo repeat containing 5	2.56119	2.3749	2.6121	2.44049	2.12761	2.28657	2.21647	1.99991	2.71565	2.85291	2.52139	2.75153
Armc6	armadillo repeat containing 6	1.97884	2.27174	2.09319	2.10334	2.38907	2.28289	2.17396	2.4883	2.18586	2.34323	2.18239	1.94139
Armc7	armadillo repeat containing 7	1.82754	2.18735	1.8503	2.0755	2.19456	2.01304	2.07516	2.38403	1.92328	2.34949	2.27523	2.5394
Armc8	armadillo repeat containing 8	6.74602	6.52172	6.58243	6.78912	6.59863	6.42047	6.56995	6.16502	6.28156	4.68062	5.07259	4.1422
Armc9	armadillo repeat containing 9	2.42602	2.38066	2.30964	1.8559	2.35698	1.86337	2.37158	2.70089	2.15769	3.07454	2.55435	2.36632
Armcx1	armadillo repeat containing, X-linked 1	2.62072	2.19417	1.83392	2.36237	2.29233	1.97748	2.23159	1.72684	2.41949	3.62243	4.27886	2.97759
Armcx2	armadillo repeat containing, X-linked 2	1.96692	1.97315	1.75617	1.58729	2.27509	1.96038	2.18376	2.06935	2.02969	2.81585	4.07971	3.42858
Armcx3	armadillo repeat containing, X-linked 3	6.35079	6.11076	6.09089	6.11591	5.79371	5.85513	5.66342	5.2984	6.00473	4.80598	6.20049	4.40659
Armcx4	armadillo repeat containing, X-linked 4	2.20827	2.07657	1.77255	1.67788	2.66175	1.89933	1.95958	1.43608	2.47896	2.37838	4.32868	2.00414
Armcx6	armadillo repeat containing, X-linked 6	1.7811	1.731	1.8771	2.55646	1.85174	1.62481	1.96703	1.56784	1.56358	2.19533	2.34286	2.95412
Armt1	acidic residue methyltransferase 1	4.96849	4.35334	4.34379	4.16505	4.04311	4.14001	4.35908	3.52686	3.57564	2.61396	3.14801	2.91579
Arnt	aryl hydrocarbon receptor nuclear translocator	5.69355	5.50508	5.53054	5.30387	5.60612	5.55209	5.55672	4.62414	5.47256	5.42281	5.89805	5.62603
Arnt2	aryl hydrocarbon receptor nuclear translocator 2	1.67181	1.63949	1.90996	1.73255	2.0697	2.00632	1.75363	1.60183	1.89688	1.84032	1.76786	1.58905
Arntl	aryl hydrocarbon receptor nuclear translocator-like	5.87174	5.96531	5.89796	5.5908	5.95665	5.87218	5.85233	5.54867	5.70257	3.51108	4.91384	5.42802
Arntl2	aryl hydrocarbon receptor nuclear translocator-like 2	1.51284	1.79186	2.13265	1.75313	1.72432	1.78192	1.60277	1.89058	2.01236	1.89719	1.98303	2.05945
Arpc1a	actin related protein 2/3 complex, subunit 1A	2.51899	2.88462	3.02698	2.79763	2.97877	2.77281	2.85305	2.77183	3.07193	3.85917	3.49005	3.98826
Arpc1b	actin related protein 2/3 complex, subunit 1B	3.783	4.09273	4.32844	3.4763	4.58054	3.44458	3.79673	3.55341	3.72551	5.80528	4.97067	4.48662
Arpc2	actin related protein 2/3 complex, subunit 2	8.17798	8.22726	8.13895	8.13629	8.19392	8.00738	8.24786	8.18247	8.02938	8.67602	9.85478	9.51513
Arpc3	actin related protein 2/3 complex, subunit 3	3.61608	3.19596	3.1379	2.9288	3.03817	3.18632	2.82627	2.72503	2.89276	4.91242	5.71669	6.80858
Arpc4	actin related protein 2/3 complex, subunit 4	5.28069	5.00251	5.28708	5.45049	5.32007	5.339	5.32312	5.32477	5.14667	7.25757	6.81914	7.02632
Arpc5	actin related protein 2/3 complex, subunit 5	3.49052	3.77424	3.15159	3.46069	3.52753	2.98015	3.45308	3.48285	2.98945	6.3638	5.50761	6.73901
Arpc5l	actin related protein 2/3 complex, subunit 5-like	3.98298	4.02811	3.8362	3.64326	2.81802	3.13288	4.00797	2.67444	3.8786	2.19152	3.33936	3.2897
Arpin	actin-related protein 2/3 complex inhibitor	3.30707	3.08511	3.06943	3.57825	3.45254	3.53876	3.53207	3.16991	3.63036	3.78001	3.49207	3.58438
Arpp19	cAMP-regulated phosphoprotein 19	4.74502	4.79682	4.47932	5.25032	5.00925	4.7134	5.40194	3.9068	4.41698	3.31482	3.38639	2.53407
Arpp21	cAMP-regulated phosphoprotein 21	4.88092	4.6467	4.49682	4.75382	4.63659	4.26839	4.67012	4.48755	3.97213	2.34216	5.32279	2.57002
Arr3	arrestin 3, retinal (X-arrestin)	1.23007	1.2839	1.31267	1.45904	1.6229	1.64645	1.33938	1.82454	1.89482	1.89238	1.54229	1.38481
Arrb1	arrestin, beta 1	2.234	2.93054	2.79622	1.63594	2.06715	1.90544	2.68996	1.83263	2.39411	4.22636	3.05244	4.25484
Arrb2	Arrb2	2.14589	2.45299	2.38355	1.74939	2.16067	2.32399	2.07481	2.11258	2.17861	3.76151	3.91442	4.53916
Arrdc1	arrestin domain containing 1	2.06531	2.29147	2.42391	2.23139	2.60785	2.18332	2.61909	2.29209	2.47231	2.8146	2.89977	4.00626
Arrdc2	arrestin domain containing 2	2.43595	3.18344	3.24541	3.10859	2.29286	3.80322	2.31859	3.82456	3.48972	2.17112	2.59276	2.41406
Arrdc3	arrestin domain containing 3	6.93223	6.9143	7.00882	6.33423	6.35412	7.11757	6.45586	6.96961	7.35181	5.45683	6.1061	5.50448
Arrdc4	arrestin domain containing 4	3.09487	2.74471	2.9494	3.08266	2.47397	2.70999	2.78174	2.46088	2.76617	2.78508	2.65346	4.20778
Arrdc5	arrestin domain containing 5	1.71261	1.91927	2.01939	1.91245	2.26932	1.80691	2.12025	2.02259	1.96262	1.90868	1.58136	1.8918
Arsa	arylsulfatase A	1.61165	1.34996	1.73328	1.47633	1.66208	1.49118	1.96327	1.75502	1.59202	1.88769	2.17589	2.65693
Arsb	arylsulfatase B	3.29023	3.31432	3.29938	3.73344	3.29927	3.39213	3.40429	3.57735	3.08498	5.59807	4.17875	5.84984
Arse	arylsulfatase E	1.5514	1.81416	2.00601	2.02574	1.85533	1.92337	1.80521	1.67103	1.47994	2.28484	1.96317	1.86311
Arsg	arylsulfatase G	2.19673	2.27504	2.88925	1.97704	2.20645	2.00587	1.99801	2.00944	2.83705	2.17455	2.17716	2.26472
Arsi	arylsulfatase family, member I	1.58196	1.4815	1.68635	1.62893	1.40109	1.57162	1.42741	1.37047	1.59817	2.84972	1.72052	1.30377
Arsj	arylsulfatase family, member J	2.17028	1.45346	1.42272	1.38571	1.7177	1.40567	1.75154	1.39016	1.58172	2.5406	2.73895	2.16289
Arsk	arylsulfatase family, member K	5.69581	4.95932	4.56993	4.88832	5.02653	4.60497	4.55969	4.62035	4.61743	2.65476	4.7068	4.19471
Art1	ADP-ribosyltransferase 1	7.91828	8.18307	8.03542	8.08134	7.85735	8.1591	7.71154	8.06094	8.12461	1.62457	5.77021	2.2825
Art2b	ADP-ribosyltransferase 2b	1.49226	1.32843	1.60722	1.58213	1.30377	1.49875	1.48264	1.5934	1.26218	1.54012	1.12409	1.29795
Art3	ADP-ribosyltransferase 3	8.12066	7.91048	7.84763	7.65982	7.77504	7.97946	8.24579	7.42004	8.22295	2.80379	3.46776	3.05659
Art4	ADP-ribosyltransferase 4	1.70702	1.74044	1.78686	1.45221	1.72918	1.85115	1.60724	1.7901	2.33395	1.74208	1.53679	1.7184
Art5	ADP-ribosyltransferase 5	2.52731	2.97474	2.79592	2.98071	2.77696	3.16404	2.43428	2.78207	2.30556	2.16073	2.47676	2.29829
Artn	artemin	1.64407	1.52612	1.72972	1.52643	1.6765	1.85431	1.76982	2.14527	1.73692	1.43118	1.44748	1.55179
Arv1	ARV1 fatty acid homeostatsis modulator	1.56838	1.74738	1.68379	1.72889	1.466	1.58743	1.70101	1.47592	1.4004	1.81972	1.7006	1.75139
Arvcf	armadillo repeat gene deleted in velo-cardio-facial syndrome	1.96745	2.22543	2.26465	2.35286	2.21313	2.1223	2.31707	2.09467	1.95673	2.08792	2.29353	1.79856
Arx	aristaless related homeobox	3.2235	2.79273	3.71951	2.4543	3.0498	3.05238	3.70898	3.22302	2.41733	2.52009	2.31725	2.38653
Arxes2	Arxes2	1.60199	1.81495	2.04202	1.73398	1.87338	2.07687	2.0513	1.83362	1.9537	1.66043	1.96977	2.04281
As3mt	arsenite methyltransferase	3.24886	3.24449	2.87768	2.91989	2.89928	2.96907	2.57153	2.81693	2.05213	2.69279	2.98164	2.58533
Asah1	N-acylsphingosine amidohydrolase (acid ceramidase) 1	5.57184	5.33946	4.96873	5.368	5.3981	5.19333	5.22192	4.63317	5.0828	5.9792	5.74985	6.41513
Asah2	N-acylsphingosine amidohydrolase (non-lysosomal ceramidase) 2	4.81422	4.05129	4.10419	4.49532	3.83566	4.35455	4.41309	3.84726	3.65601	2.48055	2.55852	2.14212
Asap1	ArfGAP with SH3 domain, ankyrin repeat and PH domain 1	3.11543	3.10283	3.01473	3.28482	2.98128	3.22261	3.04556	3.40182	2.75106	5.89142	4.20117	4.51041
Asap2	ArfGAP with SH3 domain, ankyrin repeat and PH domain 2	2.21338	2.51947	2.24748	2.28048	2.07687	1.98483	2.36848	2.30544	2.11787	2.39212	3.3507	4.5594
Asb1	ankyrin repeat and SOCS box-containing 1	2.86292	2.89818	2.76045	3.31195	2.62067	2.45491	2.80976	2.40968	3.16894	2.19075	2.52315	2.67614
Asb10	ankyrin repeat and SOCS box-containing 10	4.02696	4.0818	4.16312	3.99839	3.80774	3.71703	4.01734	3.55526	3.07241	2.40828	2.17023	2.17536
Asb11	ankyrin repeat and SOCS box containing 11, E3 ubiquitin protein ligase	8.31746	8.04948	8.00575	7.969	7.71971	7.9015	8.24206	7.8914	7.88439	1.95841	3.50897	2.12511
Asb12	ankyrin repeat and SOCS box-containing 12	3.48902	3.70877	3.67761	3.33817	3.18408	3.2785	3.5018	3.21232	3.2917	1.81197	2.11469	1.45899
Asb13	ankyrin repeat and SOCS box-containing 13	4.28273	3.94941	3.77221	4.10284	3.489	3.60174	4.11056	3.493	3.63363	2.79108	3.90258	3.15252
Asb14	ankyrin repeat and SOCS box-containing 14	1.70124	1.7507	1.62877	1.64011	1.69701	1.71061	1.59484	1.60391	1.7011	1.43091	1.25102	1.60947
Asb15	ankyrin repeat and SOCS box containing 15	6.88145	6.7959	6.65842	6.69042	6.79411	6.79142	7.18267	7.14044	6.7559	1.96134	3.62631	3.34329
Asb16	ankyrin repeat and SOCS box-containing 16	5.28737	5.24678	5.39813	5.20085	5.38444	5.10826	5.43204	4.76957	5.2133	2.52882	2.32967	1.8188
Asb17	ankyrin repeat and SOCS box-containing 17	1.09575	1.18159	0.975175	1.16771	1.217	1.23543	1.0772	1.0937	1.13859	1.52513	1.16703	1.3229
Asb18	ankyrin repeat and SOCS box-containing 18	3.62553	3.48849	3.23703	3.33648	3.2679	3.61032	3.35396	2.58697	3.3518	2.62492	1.6824	2.40487
Asb2	ankyrin repeat and SOCS box-containing 2	8.55728	8.69472	8.67002	8.58265	8.57192	8.80793	8.73964	8.57316	8.37042	1.75017	5.19068	2.65272
Asb3	ankyrin repeat and SOCS box-containing 3	3.41931	2.93979	2.86423	3.09585	2.76566	2.74336	2.79693	3.04983	2.43823	2.58388	2.16751	2.86144
Asb4	ankyrin repeat and SOCS box-containing 4	3.77516	3.26937	2.87565	2.79254	2.29376	2.85483	2.85361	2.66194	2.235	2.21131	1.17551	1.69704
Asb5	ankyrin repeat and SOCS box-containing 5	5.69778	4.92129	4.71457	5.05929	4.14487	4.57268	4.78621	4.30455	4.3086	3.00974	5.53674	3.26911
Asb6	ankyrin repeat and SOCS box-containing 6	2.51719	2.8173	2.81292	2.80848	3.07748	2.57815	2.67808	2.91698	2.60384	2.78093	2.7517	3.59489
Asb7	ankyrin repeat and SOCS box-containing 7	2.19604	1.98742	1.88915	1.8139	1.72221	1.90984	1.92474	2.24192	1.82535	1.67358	2.05136	2.22079
Asb8	ankyrin repeat and SOCS box-containing 8	6.10892	5.92473	5.72804	5.95987	5.54029	5.72627	5.92135	5.50907	5.22091	3.64623	4.60144	3.46786
Asb9	ankyrin repeat and SOCS box-containing 9	1.44338	1.22371	1.23914	1.70037	1.34872	1.58703	1.42423	1.47934	1.4961	1.35638	1.61274	1.41825
Ascc1	activating signal cointegrator 1 complex subunit 1	3.70759	3.66141	3.5793	3.92917	3.62025	3.82877	3.81747	3.61943	2.90488	3.76935	3.43948	3.96448
Ascc2	activating signal cointegrator 1 complex subunit 2	3.20059	3.22768	3.19663	3.30732	3.17841	3.37504	3.07094	2.93986	3.06104	3.28896	3.74278	3.6498
Ascc3	activating signal cointegrator 1 complex subunit 3	4.9995	4.96305	4.69075	5.27942	4.7456	5.05906	4.8585	4.8179	4.49472	4.52334	4.94323	4.83064
Ascl1	achaete-scute family bHLH transcription factor 1	1.88535	2.20882	2.26324	1.72126	2.43662	2.4167	2.24738	2.12884	2.13605	2.7057	2.0866	2.12635
Ascl2	achaete-scute family bHLH transcription factor 2	1.23666	1.31665	1.18964	1.21046	1.38684	1.37241	1.5038	1.36385	1.95358	1.19097	1.23807	1.29266
Ascl3	achaete-scute family bHLH transcription factor 3	1.49167	1.68162	1.77426	1.54257	1.68206	1.734	1.71854	2.08949	1.68255	1.72675	1.76427	2.04612
Ascl4	achaete-scute family bHLH transcription factor 4	2.25753	2.11284	2.40973	2.31008	3.13914	2.31575	2.6684	2.19877	2.5587	2.51257	1.87783	2.34706
Ascl5	achaete-scute family bHLH transcription factor 5	1.13235	1.4693	1.53517	1.35882	1.35218	1.12709	1.6837	1.72914	0.959907	1.35802	1.11372	1.85998
Asf1a	anti-silencing function 1A histone chaperone	5.92651	5.14998	5.19908	4.94879	4.86723	4.72189	5.06019	5.47631	4.81875	4.34663	3.80497	4.12519
Asf1b	anti-silencing function 1B histone chaperone	1.55669	1.68417	1.79381	1.84738	1.90498	1.65083	2.02166	1.64843	1.51818	2.82748	2.62567	3.2148
Asgr1	asialoglycoprotein receptor 1	1.67741	1.99025	1.55241	1.53067	2.0233	1.83669	1.62996	1.70349	1.90782	1.79409	1.57102	2.65792
Asgr2	asialoglycoprotein receptor 2	1.66935	2.04618	1.67086	1.63916	2.18672	1.50137	2.16789	1.85194	2.13495	2.48052	1.54633	2.41006
Ash1l	ash1 (absent, small, or homeotic)-like (Drosophila)	7.01673	6.98262	6.89468	7.18477	6.98777	7.18072	6.95551	7.30566	6.97416	5.94676	6.59393	6.25566
Ash2l	ash2 (absent, small, or homeotic)-like (Drosophila)	5.8543	5.77694	5.74684	5.79466	5.75055	5.77376	5.72451	5.468	5.69381	6.54638	5.59014	6.35575
Asic1	acid-sensing (proton-gated) ion channel 1	1.74831	2.01465	1.82796	2.10186	2.32771	1.88031	1.93164	1.8788	1.68204	2.62373	1.67671	2.10173
Asic2	acid-sensing (proton-gated) ion channel 2	1.49344	1.48954	1.52911	1.32976	1.60398	1.49241	1.67825	1.59417	1.66493	1.70091	1.41625	1.95234
Asic3	acid-sensing (proton-gated) ion channel 3	1.51676	1.69496	1.89182	2.07352	1.92095	1.84084	2.05738	1.94297	2.16507	1.85474	1.66956	1.69799
Asic4	acid-sensing (proton-gated) ion channel family member 4	1.53325	1.20498	1.486	1.42206	1.34067	1.44819	1.33287	1.53936	1.5491	2.01862	1.53616	1.36056
Asic5	acid-sensing (proton-gated) ion channel family member 5	1.31344	1.39143	1.65602	1.57638	1.42053	1.31344	1.4074	1.41681	1.21581	1.72781	1.34872	1.43627
Asip	agouti signaling protein	2.46575	2.82436	2.69126	2.56302	3.07685	3.09627	2.88041	2.28788	2.77266	2.53188	2.40277	2.32831
Asl	argininosuccinate lyase	2.28064	2.94827	2.19911	2.19942	2.26906	2.00285	2.28262	2.03788	2.44161	2.33486	2.92527	4.47776
Asmt	acetylserotonin O-methyltransferase	2.20155	1.91669	2.39026	2.50175	1.63633	1.8415	1.76064	1.7321	2.07121	2.64637	1.88252	1.98006
Asmtl	acetylserotonin O-methyltransferase-like	2.53078	2.64488	2.56934	2.92964	2.51069	2.89153	2.6131	2.50674	2.44228	2.50684	2.63776	2.59907
Asna1	arsA arsenite transporter, ATP-binding, homolog 1 (bacterial)	5.70362	5.84071	5.74048	5.78733	5.80093	5.89842	5.8564	5.66156	5.71172	5.38579	5.81965	6.13422
Asns	asparagine synthetase (glutamine-hydrolyzing)	1.47014	1.44676	1.47653	1.44477	1.63507	1.75842	1.46567	1.44683	1.49264	1.69867	4.517	4.41985
Asnsd1	asparagine synthetase domain containing 1	5.73919	5.5752	5.59704	5.30114	5.27692	5.54929	5.5348	5.16028	5.19122	3.68996	5.18232	4.51176
Aspa	aspartoacylase	4.84326	4.08435	3.67457	4.06821	4.16717	4.10653	4.21638	3.87943	3.8331	2.27679	3.89783	2.73155
Aspdh	aspartate dehydrogenase domain containing	1.08659	1.39229	1.2741	1.43001	1.31866	1.14955	1.38461	1.70486	1.68225	1.54882	1.35177	1.42784
Aspg	asparaginase	1.59438	1.67847	1.79425	1.76753	1.70619	1.67493	1.83603	2.27997	1.77578	1.5883	1.88309	1.67989
Asph	aspartate-beta-hydroxylase	4.19196	3.93461	3.92636	3.6081	3.62861	3.81335	4.0976	3.99624	3.37409	3.0546	5.49757	3.07517
Asphd1	aspartate beta-hydroxylase domain containing 1	1.54131	1.40536	1.48256	1.55019	1.52138	1.85933	1.55787	1.77994	1.61115	1.73116	1.35945	1.53355
Asphd2	aspartate beta-hydroxylase domain containing 2	1.52177	2.00733	1.57076	1.57164	2.14605	2.11137	2.1485	1.81799	1.68043	1.56742	1.97982	1.30399
Aspm	abnormal spindle microtubule assembly	1.13038	1.65199	1.19337	1.49135	1.44415	1.317	1.26805	1.75018	1.85566	3.02364	2.86776	2.36471
Aspn	asporin	2.33594	2.70141	1.96941	2.6162	3.07509	2.14179	2.30221	2.53974	2.46062	5.2302	5.08676	2.81327
Asprv1	aspartic peptidase, retroviral-like 1	2.34115	2.38245	2.49245	2.25323	2.55034	2.19488	2.29475	2.51121	1.9208	2.78332	2.13174	1.98764
Aspscr1	alveolar soft part sarcoma chromosome region, candidate 1 (human)	3.77062	3.32193	3.60475	3.14566	3.3486	3.58001	3.37204	3.2876	3.41199	3.07151	4.00964	3.71414
Asrgl1	asparaginase like 1	4.77472	4.71965	5.03738	4.61099	4.99245	4.70343	4.47679	4.25116	4.7066	3.06138	3.93829	2.82002
Ass1	argininosuccinate synthase 1	1.62547	1.60759	1.72281	1.18822	1.39089	1.27085	1.50815	1.60353	2.11545	1.45379	2.49738	5.7992
Aste1	asteroid homolog 1 (Drosophila)	1.48946	1.48918	1.12027	1.22267	1.45266	1.90577	1.41666	1.53781	1.59388	1.70605	1.49306	1.28867
Astl	astacin-like metalloendopeptidase (M12 family)	1.42916	1.27036	1.41475	1.43761	1.65063	1.84527	1.56993	1.33516	1.2712	1.61939	1.2737	1.46042
Astn1	astrotactin 1	1.80055	1.8259	1.94272	1.54291	1.92441	1.8486	1.8987	2.2487	1.94341	1.83143	1.60273	2.9403
Astn2	astrotactin 2	1.39168	1.59017	1.60169	1.45006	1.58745	1.49966	1.75463	1.60692	1.57902	1.39995	1.35923	1.50069
Asun	asunder, spermatogenesis regulator	6.07523	5.82016	5.8009	5.82507	5.56013	5.73265	5.89306	5.61509	5.27171	5.09488	5.77355	5.89352
Asxl1	additional sex combs like transcriptional regulator 1	2.37816	2.26259	2.1083	2.03983	2.09315	1.98985	2.06694	2.34632	2.67307	2.49369	2.28101	2.10193
Asxl2	additional sex combs like transcriptional regulator 2	3.63238	3.30737	2.84633	3.4003	3.14434	2.82032	3.10168	2.8813	2.87068	3.25954	4.14706	3.18067
Asxl3	additional sex combs like transcriptional regulator 3	2.03198	2.0024	1.81189	1.92913	1.81023	1.92719	1.74591	2.55196	2.13082	2.00373	1.66704	3.21059
Asz1	ankyrin repeat, SAM and basic leucine zipper domain containing 1	1.26789	1.24202	1.14185	1.55788	1.28473	1.14382	1.25091	1.37613	1.2099	1.49537	1.45165	1.28884
Atad1	ATPase family, AAA domain containing 1	6.30541	6.20135	5.92407	6.35308	5.92151	5.97333	5.89824	6.32329	5.87367	5.19422	5.34065	5.65303
Atad2	ATPase family, AAA domain containing 2	2.26535	2.45778	2.15875	2.03223	2.17381	2.09044	2.13736	1.79678	2.09649	4.55324	4.90914	5.13968
Atad2b	ATPase family, AAA domain containing 2B	4.28357	4.24331	4.09175	3.61309	3.3239	3.80251	3.9735	3.60059	3.61896	3.35243	3.93119	3.69445
Atad3a	ATPase family, AAA domain containing 3A	3.47359	3.63085	3.49273	3.44049	3.42629	3.39394	3.60617	3.01519	3.46931	4.12551	3.87696	3.19625
Atad5	ATPase family, AAA domain containing 5	1.77834	1.73025	1.69303	1.70449	1.78747	1.63979	1.7897	1.59909	1.71554	1.82351	3.47726	2.20833
Atat1	alpha tubulin acetyltransferase 1	1.78128	1.75536	1.72467	1.5376	1.52871	2.14889	1.86067	1.77289	1.42483	2.59622	2.53405	2.25526
Atcay	ataxia, cerebellar, Cayman type	1.54166	2.08477	1.9062	1.9848	1.8242	2.1854	1.90069	2.34632	2.08408	1.65433	1.87655	3.03691
Ate1	arginyltransferase 1	4.08093	3.91709	3.99933	4.10046	3.80856	3.85882	3.81322	3.67899	3.64299	2.77639	4.32908	3.43821
Atf1	activating transcription factor 1	6.19167	5.85143	5.74745	5.6742	5.41103	5.59801	5.68364	5.93453	5.77057	5.51461	6.06805	6.02176
Atf2	activating transcription factor 2	6.02986	5.62206	5.20507	5.60986	5.36619	5.40313	5.45275	5.12362	4.93655	5.75732	5.55214	5.36399
Atf3	activating transcription factor 3	1.84384	1.97119	2.36105	2.17226	1.78934	2.19121	2.13769	1.82283	1.89247	2.0605	2.04744	2.29159
Atf4	activating transcription factor 4	8.03878	7.86936	7.82429	7.90435	7.35141	7.70089	7.86594	7.53981	7.19061	6.18578	7.19441	8.36686
Atf5	activating transcription factor 5	3.39743	3.95172	3.31619	3.71484	3.5289	3.09647	3.33821	3.81107	3.61332	3.49158	3.58033	3.78891
Atf6	activating transcription factor 6	5.5751	5.4369	5.36136	5.33057	5.61188	4.89198	5.32927	5.13907	5.39957	4.89465	6.24282	6.59346
Atf6b	activating transcription factor 6 beta	3.45158	3.44387	3.56749	3.53523	3.75785	3.3025	3.62793	3.19544	3.34669	4.67064	3.76714	4.12381
Atf7	activating transcription factor 7	5.51924	5.60097	5.32181	5.18672	5.33558	5.14787	5.4935	5.13131	5.30588	4.97586	5.40628	5.06755
Atf7ip	activating transcription factor 7 interacting protein	5.08095	5.41136	5.18938	5.80409	5.68814	5.2318	4.95895	5.07606	5.21702	4.16	5.81634	4.19935
Atf7ip2	activating transcription factor 7 interacting protein 2	1.01321	1.19077	1.20225	1.61101	1.39095	1.15394	1.0614	1.35592	1.34908	1.25279	1.22171	1.19473
Atg10	autophagy related 10	3.56201	3.281	2.57585	3.73183	2.87109	2.97654	2.62348	3.15086	2.94344	2.51332	3.01081	2.39379
Atg101	autophagy related 101	3.64912	3.31893	3.75442	3.45855	3.03226	3.91997	3.74208	3.54869	3.08931	2.44856	3.69357	3.69668
Atg12	autophagy related 12	4.94576	4.72741	4.37837	4.60191	4.44861	4.44171	4.38046	3.84863	4.43616	3.32536	3.46227	2.62624
Atg13	autophagy related 13	4.37191	4.65148	4.41906	4.80559	4.15786	4.18314	4.39872	3.6216	4.15481	3.44447	4.88171	4.68472
Atg14	autophagy related 14	2.83696	3.42763	2.64714	2.79781	2.95755	2.84264	2.68032	3.02749	2.66563	2.5811	2.91668	2.83308
Atg16l1	autophagy related 16-like 1	5.37109	5.25143	5.23906	5.05473	4.92707	5.0487	5.33156	5.02668	4.99865	4.74506	5.32377	4.56076
Atg16l2	autophagy related 16-like 2	1.57241	1.6898	1.69945	1.75206	1.57004	1.60887	1.72487	1.49899	1.57205	2.11282	1.96048	1.88791
Atg2a	autophagy related 2A	3.52436	4.0394	3.90341	3.64392	3.36354	3.33929	3.99977	3.39473	3.03309	2.42732	2.91502	2.68419
Atg2b	autophagy related 2B	4.54728	4.23039	4.20437	3.87645	3.89243	3.86212	4.38662	4.37742	3.97688	3.77014	4.02098	3.0368
Atg3	autophagy related 3	6.2739	5.78568	5.70032	6.20548	5.56008	5.71455	5.82099	6.34351	5.4669	6.23674	6.28491	5.09053
Atg4b	autophagy related 4B, cysteine peptidase	2.11646	2.45277	2.09949	1.9781	2.10857	1.79591	2.51258	1.5028	1.64924	1.439	1.55858	2.68102
Atg4c	autophagy related 4C, cysteine peptidase	4.38097	4.2506	3.85323	3.80946	3.87572	4.0246	3.61937	3.03176	3.84197	3.9225	4.05793	2.88179
Atg5	autophagy related 5	3.7152	3.28636	3.26474	4.3254	3.47712	3.64715	3.28886	2.84755	3.69487	3.02591	3.29357	3.69182
Atg7	autophagy related 7	2.46391	2.5226	2.43495	2.42146	2.77324	2.42843	2.57116	2.16818	2.29975	2.33859	2.30673	2.54574
Atg9a	autophagy related 9A	5.84099	6.19969	6.23123	5.94861	6.04419	6.04588	6.09544	6.31738	5.73574	3.88945	4.85549	3.8552
Atg9b	autophagy related 9B	1.45989	2.11195	2.54558	1.74481	2.06889	1.7506	2.09675	2.08607	2.06923	1.93138	1.60781	1.69153
Athl1	ATH1, acid trehalase-like 1 (yeast)	1.67686	2.18043	1.67884	1.78838	1.99515	1.88597	2.16868	1.89383	1.89222	2.61078	1.96369	2.4147
Atic	5-aminoimidazole-4-carboxamide ribonucleotide formyltransferase/IMP cyclohydrolase	5.55578	5.48811	5.64593	5.52795	5.47217	5.48605	5.503	5.6345	5.13986	5.90806	7.04401	6.38222
Atl1	atlastin GTPase 1	1.5546	1.39273	1.48957	1.35456	1.57517	1.3215	1.38935	1.73075	1.39722	1.33401	1.77177	1.86569
Atl2	atlastin GTPase 2	8.29899	7.80163	7.94484	7.85198	7.98879	8.17997	7.88494	8.03615	7.7696	4.13966	5.77162	4.18885
Atl3	atlastin GTPase 3	2.9592	2.87516	3.33879	2.66284	3.23757	2.62922	2.83566	2.50531	3.04305	4.49729	5.11908	4.26774
Atm	ATM serine/threonine kinase	2.62501	2.34647	1.96657	2.36003	2.27649	2.29112	2.20011	2.54563	2.077	3.22173	3.03867	2.36646
Atmin	ATM interactor	4.15816	3.79575	3.98961	3.88153	3.50408	3.9686	4.09792	2.49625	3.71454	2.25223	2.76822	1.90331
Atn1	atrophin 1	4.21344	4.39176	4.83528	4.71729	4.28865	4.24167	4.53637	4.74598	3.76557	4.9775	4.43251	5.78218
Atoh1	atonal bHLH transcription factor 1	1.56065	1.62075	2.59872	1.41244	1.9332	1.68613	1.61464	1.42212	1.83814	1.64799	1.56455	2.18053
Atoh7	atonal bHLH transcription factor 7	1.59749	1.33793	1.64165	1.56504	1.74391	1.88372	1.5267	1.72975	2.1368	1.65862	1.47894	1.49973
Atoh8	atonal bHLH transcription factor 8	1.9903	2.01255	1.97137	1.52032	1.92519	1.80641	2.22353	1.73145	2.06157	1.57998	2.34347	2.06607
Atox1	antioxidant 1 copper chaperone	2.88494	2.91874	2.89638	2.87772	2.82924	2.74975	2.86306	2.72032	2.93426	2.97448	3.95833	4.66169
Atp10a	ATPase, class V, type 10A	1.57783	1.62413	1.5256	1.27133	1.49154	1.31886	1.49282	1.82805	2.10091	1.18959	3.22037	4.14189
Atp10b	ATPase, class V, type 10B	1.40851	1.51688	1.58326	1.68441	1.46361	1.51695	1.66687	1.49313	1.7952	1.8816	1.5787	1.48925
Atp10d	ATPase, class V, type 10D	2.6431	2.56827	2.49751	2.28814	2.58546	2.57476	2.64865	2.50632	2.70726	4.69979	3.11491	4.16655
Atp11a	ATPase, class VI, type 11A	4.34417	4.43038	3.71095	3.62098	4.47054	4.2668	4.37357	4.27974	3.62509	5.08809	4.64447	4.92854
Atp11b	ATPase, class VI, type 11B	5.43932	5.04172	5.00433	5.33714	4.69102	5.08809	4.79192	5.16008	4.29186	3.08955	4.8692	3.2578
Atp11c	ATPase, class VI, type 11C	3.3699	2.88093	2.46207	2.9562	2.48696	2.78359	2.67133	2.25449	2.59434	2.98788	4.37933	3.65913
Atp12a	ATPase, H+/K+ transporting, nongastric, alpha polypeptide	1.20546	1.24695	1.11396	1.22609	1.24515	1.52371	1.17866	1.35193	1.32031	1.65836	1.3338	1.32747
Atp13a1	ATPase type 13A1	2.446	2.56677	2.23264	2.72551	2.37735	2.30027	1.94606	2.15859	2.1049	3.61967	2.76164	3.24909
Atp13a2	ATPase type 13A2	2.79185	2.36716	2.63737	2.56669	2.7643	2.73173	2.67135	2.72502	2.71859	2.6171	2.80545	3.0922
Atp13a3	ATPase type 13A3	6.16383	5.75223	5.81323	5.37009	5.84998	5.70822	5.66333	5.61983	5.7651	5.27321	6.7089	5.85008
Atp13a4	ATPase type 13A4	1.19707	1.10709	1.26073	1.35122	1.45081	1.30671	1.37874	1.59771	1.14115	0.987018	1.73868	1.45846
Atp13a5	ATPase type 13A5	1.70013	1.43214	1.45442	1.2799	1.34049	1.27125	1.36102	1.43441	1.36461	1.42637	1.6647	1.34565
Atp1a1	ATPase, Na+/K+ transporting, alpha 1 polypeptide	5.74763	5.73696	5.87781	5.65011	5.5869	5.13511	5.67418	5.82204	5.81947	7.08094	6.84317	7.45131
Atp1a2	Atp1a2	9.10982	9.2923	9.29211	9.23924	9.36181	9.36283	9.2451	8.96434	9.25489	4.85733	4.86565	4.09065
Atp1a3	ATPase, Na+/K+ transporting, alpha 3 polypeptide	1.57713	1.79952	1.75847	1.45339	1.86521	1.86129	1.90509	2.31117	2.11595	1.90649	2.0781	2.31967
Atp1a4	ATPase, Na+/K+ transporting, alpha 4 polypeptide	1.48486	1.42582	1.63313	1.23848	1.53578	1.2321	1.36725	1.71273	1.37456	1.26055	1.42663	1.39089
Atp1b1	ATPase, Na+/K+ transporting, beta 1 polypeptide	6.1537	6.51416	6.24655	6.4687	6.24443	5.58273	5.28029	5.67834	6.27871	4.76335	5.72279	5.63133
Atp1b2	ATPase, Na+/K+ transporting, beta 2 polypeptide	7.45668	7.36641	7.55575	7.63803	7.86864	7.89307	8.0008	7.82654	7.60673	3.49076	4.08595	3.74714
Atp1b3	ATPase, Na+/K+ transporting, beta 3 polypeptide	5.87586	5.3902	5.39322	5.60857	5.44527	5.43384	5.79625	5.51065	5.65916	6.00911	5.93109	6.06837
Atp1b4	ATPase, (Na+)/K+ transporting, beta 4 polypeptide	3.14745	2.70661	2.76916	2.52998	2.13697	2.14694	3.36836	2.47052	1.8398	1.81642	4.86869	1.93496
Atp2a2	ATPase, Ca++ transporting, cardiac muscle, slow twitch 2	6.997	8.38277	8.00098	7.9065	8.18479	5.67046	5.41033	7.61741	8.17062	6.51399	7.56745	7.14831
Atp2a3	ATPase, Ca++ transporting, ubiquitous	2.96525	2.62258	3.0976	2.61321	2.80456	2.49135	2.69424	2.78784	2.77329	2.22647	2.22899	2.03943
Atp2b1	ATPase, Ca++ transporting, plasma membrane 1	7.13046	6.75895	6.7625	7.0209	6.68756	6.76603	6.85458	6.87384	6.42104	7.25458	7.5563	6.98279
Atp2b2	ATPase, Ca++ transporting, plasma membrane 2	1.68043	1.68754	1.62989	1.64784	1.70521	1.90346	1.8412	1.37451	2.27551	1.43167	1.44207	1.7915
Atp2b3	ATPase, Ca++ transporting, plasma membrane 3	4.97733	5.06213	5.53982	5.02924	4.91172	5.25091	5.01728	5.47847	4.46719	3.42925	2.22593	1.78049
Atp2b4	ATPase, Ca++ transporting, plasma membrane 4	2.81531	2.50693	2.64492	2.82572	3.25092	2.29384	2.81694	2.39617	2.34015	2.94959	3.34206	4.07914
Atp2c1	ATPase, Ca++ transporting, type 2C, member 1	6.77599	6.62225	6.68435	6.64251	6.72794	6.77336	6.68208	6.47229	6.64178	6.85932	6.14159	6.42059
Atp2c2	ATPase, Ca++ transporting, type 2C, member 2	1.91605	2.00967	2.26947	1.78412	2.31241	1.96904	2.24551	1.95476	2.77516	1.95047	1.8076	2.31127
Atp4a	ATPase, H+/K+ exchanging, alpha polypeptide	1.58378	1.55418	1.30227	1.41145	1.55539	1.44116	1.69198	1.50711	1.50711	1.5457	1.33285	1.34643
Atp4b	ATPase, H+/K+ exchanging, beta polypeptide	1.39434	1.66769	1.59227	1.37545	1.58315	1.45548	1.55228	1.91063	2.24547	1.55163	1.5496	1.51063
Atp5a1	ATP synthase, H+ transporting, mitochondrial F1 complex, alpha subunit 1, cardiac muscle	9.85561	9.88352	9.8702	10.0731	9.74057	9.8246	9.79879	9.5542	9.55876	7.8478	7.50624	7.33362
Atp5b	ATP synthase, H+ transporting, mitochondrial F1 complex, beta polypeptide	9.82122	9.9617	10.0211	10.0036	9.71968	9.90352	9.76968	9.85525	9.66949	7.97686	8.48333	8.25115
Atp5d	ATP synthase, H+ transporting, mitochondrial F1 complex, delta subunit	7.95389	8.18579	8.02549	8.12923	7.70107	7.82697	7.81357	7.65094	7.67545	5.9462	7.1188	7.06744
Atp5f1	ATP synthase, H+ transporting, mitochondrial Fo complex, subunit B1	9.11672	9.14802	8.84631	9.17588	8.72307	8.95333	8.89468	8.67505	8.78632	6.00615	8.36399	7.08653
Atp5g1	ATP synthase, H+ transporting, mitochondrial Fo complex, subunit C1 (subunit 9)	6.1946	6.82057	6.64803	6.91634	5.75445	6.75979	6.39547	6.38134	6.2451	3.20412	4.26627	3.12408
Atp5g2	ATP synthase, H+ transporting, mitochondrial Fo complex, subunit C2 (subunit 9)	6.6404	7.28563	7.07975	7.23898	6.8029	6.94813	7.12349	7.03115	6.75127	4.71179	6.54973	6.71585
Atp5g3	ATP synthase, H+ transporting, mitochondrial Fo complex, subunit C3 (subunit 9)	7.83711	8.0862	7.94201	8.0656	7.83698	7.67796	7.61666	7.63995	7.54484	5.33525	6.29465	5.96019
Atp5h	ATP synthase, H+ transporting, mitochondrial Fo complex, subunit d	2.99665	3.15705	3.2819	3.29641	3.84944	3.98691	3.71126	2.65189	3.02409	3.64668	2.56986	2.94493
Atp5hl1	ATP synthase, H+ transporting, mitochondrial Fo complex, subunit d-like 1 [Source:RGD Symbol;Acc:1559626]	3.08161	3.08761	3.15103	2.58637	2.9338	3.24409	3.45804	3.45307	2.90177	1.91509	2.37325	1.85193
Atp5i	ATP synthase, H+ transporting, mitochondrial Fo complex, subunit E	7.41593	7.57331	7.61789	7.79834	7.40242	7.62813	7.33634	7.33299	7.26922	4.81701	5.63383	5.8517
Atp5j	ATP synthase, H+ transporting, mitochondrial Fo complex, subunit F6	7.34526	7.50839	7.47876	7.69082	7.14156	7.4319	7.22478	6.79852	6.85256	5.16626	5.3006	5.23469
Atp5j2	ATP synthase, H+ transporting, mitochondrial Fo complex, subunit F2	3.34461	3.54051	3.52875	3.83163	3.37228	3.70682	3.37054	3.10771	3.48104	2.87981	3.08023	3.23335
Atp5l	ATP synthase, H+ transporting, mitochondrial Fo complex, subunit G	6.27085	6.03794	5.88865	5.81683	5.59583	5.73778	5.64022	4.55136	5.65809	4.93782	4.26067	4.76832
Atp5o	ATP synthase, H+ transporting, mitochondrial F1 complex, O subunit	7.3128	7.63567	7.82083	7.95221	7.2897	7.64799	7.33602	7.51912	7.19297	5.60778	6.43389	6.4754
Atp5s	ATP synthase, H+ transporting, mitochondrial Fo complex, subunit s (factor B)	5.11759	4.95258	5.12907	4.80104	4.50757	4.60602	4.64326	4.69891	4.44991	1.5797	3.96162	3.55542
Atp5sl	ATP5S-like	4.09935	4.36989	4.30954	4.45925	3.6456	4.08042	3.73486	3.84006	3.72272	2.64516	3.22758	3.55913
Atp6ap1	ATPase, H+ transporting, lysosomal accessory protein 1	5.94658	5.84413	5.76215	5.63519	5.73228	5.70072	5.7874	5.74595	5.43464	5.23059	6.25064	7.02547
Atp6ap1l	ATPase, H+ transporting, lysosomal accessory protein 1-like	1.80047	1.70265	1.62162	1.68941	2.14453	1.65759	1.86206	1.62907	1.35921	1.26585	1.70884	1.38392
Atp6ap2	ATPase, H+ transporting, lysosomal accessory protein 2	4.01007	3.45305	3.63514	3.46988	3.13604	3.24969	3.45663	3.44508	2.82156	4.37583	5.14231	5.10377
Atp6v0a1	ATPase, H+ transporting, lysosomal V0 subunit A1	4.13521	4.2843	4.19178	4.18088	4.03917	3.86891	3.77973	4.22934	3.63972	4.63973	4.22649	5.30654
Atp6v0a2	Atp6v0a2	4.18413	4.13718	3.96835	3.73914	3.70726	4.13422	4.00231	4.28338	4.16235	4.16986	4.52397	4.60188
Atp6v0a4	ATPase, H+ transporting, lysosomal V0 subunit A4	1.88362	1.50237	1.89285	1.63324	2.29064	1.89606	1.76742	1.98027	1.40855	1.95664	1.67153	1.63949
Atp6v0b	ATPase, H+ transporting, lysosomal V0 subunit B	4.77047	4.72252	4.82885	5.06417	4.52851	4.80149	4.7735	4.82885	4.37327	4.15023	4.89013	5.24808
Atp6v0c	ATPase, H+ transporting, lysosomal V0 subunit C	5.4268	5.64201	5.66293	5.98771	5.38362	5.28393	5.23764	4.92227	4.94911	5.52228	5.53029	6.24465
Atp6v0d1	ATPase, H+ transporting, lysosomal V0 subunit D1	5.97672	6.19487	6.19529	6.29719	6.31848	5.99041	6.22572	5.83158	6.11941	6.36165	7.10722	7.39739
Atp6v0d2	ATPase, H+ transporting, lysosomal V0 subunit D2	1.5162	1.61165	1.49471	1.35093	1.47693	1.43351	1.40081	1.41569	1.51967	1.45923	1.41979	1.58979
Atp6v0e1	Atp6v0e1	5.76076	5.50197	5.72039	5.70038	5.60624	5.4417	5.70408	5.62887	5.71849	6.27189	7.07433	6.71706
Atp6v0e2	ATPase, H+ transporting V0 subunit e2	2.84776	2.70204	2.78247	3.2783	2.39643	2.64718	2.63262	2.46534	2.37281	2.32526	2.7517	2.36559
Atp6v1a	ATPase, H+ transporting, lysosomal V1 subunit A	4.41066	4.01056	3.91974	4.48521	3.99053	3.5781	4.1167	3.83566	4.08463	4.10482	5.11342	5.77119
Atp6v1b1	ATPase, H transporting, lysosomal V1 subunit B1	1.84447	1.73553	1.98686	1.73867	1.81652	1.99685	1.78637	1.81347	1.84601	1.6007	1.70762	1.38433
Atp6v1b2	ATPase, H transporting, lysosomal V1 subunit B2	5.22032	5.21826	5.26569	5.26889	5.22056	4.70567	5.32364	4.98829	5.23077	4.97882	4.93494	5.47192
Atp6v1c1	ATPase, H+ transporting, lysosomal V1 subunit C1	5.87316	5.96822	5.68709	5.68839	5.52653	5.61669	5.64424	6.12296	5.48004	5.35207	6.45715	6.20874
Atp6v1d	ATPase, H+ transporting, lysosomal V1 subunit D	6.85623	6.44732	6.30214	6.3643	6.18625	6.2221	6.50701	6.32533	6.48486	4.51249	6.35903	4.93225
Atp6v1e1	ATPase, H+ transporting, lysosomal V1 subunit E1	7.11699	6.65445	6.69714	6.71579	6.12644	6.57212	6.60326	6.19575	6.33235	5.06852	5.97451	6.70945
Atp6v1e2	ATPase, H transporting, lysosomal V1 subunit E2	1.28642	1.21712	1.27332	1.2224	1.49352	1.56156	1.31111	1.45719	1.93848	1.52048	1.30367	1.58497
Atp6v1f	ATPase, H+ transporting, lysosomal V1, subunit F	5.33072	5.39936	5.45932	5.43475	5.09276	5.52806	5.72587	5.27648	5.32724	4.62744	5.52212	5.67495
Atp6v1g1	ATPase, H transporting, lysosomal V1 subunit G1	6.69394	6.26946	6.19089	5.99922	5.91141	6.29154	6.19022	6.09724	6.04195	5.43157	6.73979	5.74098
Atp6v1g2	ATPase, H+ transporting, lysosomal V1 subunit G2	1.69071	1.91195	2.00259	2.01352	2.15976	2.51237	1.90043	2.20732	1.92254	1.9315	1.98214	2.10837
Atp6v1g3	ATPase, H+ transporting, lysosomal V1 subunit G3	1.40346	1.89955	1.52418	1.50227	1.51625	2.00501	1.59103	1.32828	1.54536	1.66188	1.40237	1.60752
Atp6v1h	ATPase, H+ transporting, lysosomal V1 subunit H	4.74729	4.54433	4.44005	4.791	4.10324	4.58421	4.13807	4.40669	3.70939	3.89754	5.33165	4.44189
Atp7a	ATPase, Cu++ transporting, alpha polypeptide	3.8136	3.57439	3.53301	3.4753	3.51338	3.22877	3.43559	3.10396	2.96808	3.46906	4.03001	3.42833
Atp7b	ATPase, Cu++ transporting, beta polypeptide	1.58604	1.42188	1.73212	1.86399	1.66931	1.669	1.21114	1.67997	1.39412	1.62325	1.64553	1.3053
Atp8a1	ATPase, aminophospholipid transporter (APLT), class I, type 8A, member 1	7.45101	7.30464	7.38656	7.2778	7.33686	7.25431	7.34327	7.01266	7.2066	5.12094	4.38804	4.00996
Atp8a2	ATPase, aminophospholipid transporter, class I, type 8A, member 2	1.25953	1.45205	1.5566	1.58287	1.77646	1.87987	1.44792	1.77226	1.75849	1.62806	2.26578	2.87571
Atp8b1	ATPase, aminophospholipid transporter, class I, type 8B, member 1	2.25149	2.24613	2.03233	2.46133	2.56441	2.40369	2.64638	2.43982	3.06356	2.77617	2.62339	4.13985
Atp8b2	Atpase, class I, type 8B, member 2	6.63203	6.68294	6.61667	6.4603	6.6111	6.39393	6.58109	6.35629	6.34873	7.1727	7.2536	6.86377
Atp8b3	ATPase, aminophospholipid transporter, class I, type 8B, member 3	2.39813	2.44444	2.59283	2.18548	2.25311	2.58062	2.35826	2.19854	2.60369	2.69695	2.08144	2.48591
Atp8b4	ATPase, class I, type 8B, member 4	1.32372	1.55113	1.46025	1.68133	1.44536	1.52666	1.47238	1.70789	1.55254	1.73857	2.44097	1.67115
Atp8b5p	ATPase, class I, type 8B, member 5, pseudogene	1.72179	1.26221	2.03042	1.95754	2.19172	1.62324	1.55963	1.64388	1.66874	1.66272	1.64688	1.72197
Atp9b	ATPase, class II, type 9B	4.99016	5.12591	4.95786	4.82885	5.20212	5.09885	5.09108	5.08617	4.61223	4.26315	4.32098	3.76135
Atpaf1	ATP synthase mitochondrial F1 complex assembly factor 1	6.16715	6.07268	6.08413	5.82362	5.77942	5.79523	5.66085	5.57154	5.36137	2.91396	4.20887	3.23979
Atpaf2	ATP synthase mitochondrial F1 complex assembly factor 2	4.24808	4.19743	3.75981	3.80466	3.66233	3.67314	3.61247	3.21327	3.65795	3.29542	3.31899	3.66768
Atpif1	ATPase inhibitory factor 1	4.7529	4.52161	5.06669	5.26381	4.7022	4.69901	4.71834	4.22897	4.73494	4.52356	6.08293	6.65366
Atr	Atr	2.12442	2.53799	2.00534	1.75155	1.99706	1.8083	1.67838	2.35488	1.78658	2.36658	3.07278	2.35597
Atraid	all-trans retinoic acid-induced differentiation factor	3.14087	2.86493	2.53515	3.22462	2.93372	2.96403	3.10658	2.97052	2.84633	4.13856	3.97135	2.71012
Atrip	ATR interacting protein	2.42116	2.48122	2.25335	2.12862	2.37671	2.24486	1.99881	1.89504	2.16016	1.94219	2.21477	2.35037
Atrn	attractin	5.607	5.65698	6.07779	5.73458	5.95283	5.42558	5.62625	5.00501	5.7007	5.67887	5.8406	6.2416
Atrnl1	attractin like 1	3.83456	3.32335	3.04845	3.07324	3.1886	3.08798	3.13327	3.18524	2.78629	4.61483	4.36909	3.93888
Atrx	alpha thalassemia/mental retardation syndrome X-linked	6.9104	6.45522	6.1502	6.22944	6.33494	6.39719	6.20346	5.87768	5.63001	5.54322	6.34799	5.96853
Atxn1	ataxin 1	5.78162	5.88607	5.60983	5.64483	5.54729	5.2652	5.66724	5.35287	5.28026	2.95103	3.92951	3.33816
Atxn10	ataxin 10	5.82211	5.87131	5.82752	5.92906	5.75663	6.03674	5.90046	5.19046	5.61793	6.80662	7.36503	7.22313
Atxn1l	ataxin 1-like	4.05171	4.35316	4.35177	3.95791	4.14416	3.9538	4.08612	4.58162	3.89666	3.22373	3.81628	3.78431
Atxn2	ataxin 2	5.89232	6.08378	5.86016	5.83297	5.67696	5.60025	5.79601	6.08872	5.4525	5.90338	5.97958	4.34986
Atxn2l	ataxin 2-like	3.85649	3.94725	3.96349	3.75483	4.23869	3.51459	3.71091	2.86843	2.65849	5.19727	5.30405	5.3795
Atxn3	ataxin 3	2.87204	3.26436	2.58833	2.60109	2.47643	2.60475	2.40714	2.4844	2.53433	3.00185	2.99562	2.51205
Atxn7	ataxin 7	5.30464	5.1326	5.21292	5.37868	5.29545	5.1844	5.31858	4.42758	5.0944	3.55632	3.81332	3.80124
Atxn7l1	ataxin 7-like 1	3.03774	3.16918	3.30149	3.08006	3.47865	2.62004	3.27022	2.9643	3.12178	2.78436	2.3184	2.16731
Atxn7l2	ataxin 7-like 2	2.4735	2.70575	2.59869	2.3639	2.91716	2.63738	2.79564	2.83788	2.50247	2.65409	2.489	2.44724
Atxn7l3	ataxin 7-like 3	2.86402	3.60989	3.10755	3.35587	2.79641	2.92546	2.82931	2.97559	3.1002	3.31844	4.12548	3.45422
Atxn7l3b	ataxin 7-like 3B	2.13688	1.95544	1.86644	2.01859	1.84146	1.75212	2.26465	2.26865	2.15727	4.35186	3.527	3.29604
Auh	AU RNA binding protein/enoyl-CoA hydratase	6.38679	6.25463	6.12178	6.27773	5.89048	5.92369	6.23428	5.53089	5.91573	3.59748	4.6549	3.01536
Aunip	aurora kinase A and ninein interacting protein	1.65646	1.34263	1.60533	1.36531	1.61665	1.76098	1.51437	1.6832	1.96387	2.0814	1.75331	1.56442
Aup1	ancient ubiquitous protein 1	6.89865	6.93801	7.06562	6.76182	6.89943	6.92763	7.06764	6.81288	7.07168	6.74033	6.73385	6.96234
Aurka	aurora kinase A	2.65075	3.22426	3.05413	2.47426	2.44614	3.08218	3.03122	3.34793	2.61302	3.31589	2.96421	3.9656
Aurkaip1	aurora kinase A interacting protein 1	4.93756	4.66714	4.60958	4.58604	4.17565	4.33435	4.45295	4.46177	4.31259	4.21029	5.04157	5.2458
Aurkb	aurora kinase B	1.5948	1.96618	1.80521	1.51351	2.02849	1.84385	1.67532	2.13893	1.72624	3.06426	3.28326	2.0277
Aurkc	aurora kinase C	1.51748	1.24506	1.38969	1.14369	1.23396	1.47638	1.26364	1.29046	1.2339	1.53982	1.4055	1.52706
Aven	apoptosis, caspase activation inhibitor	5.22061	5.305	5.42488	5.73665	5.33141	5.58724	5.2391	5.43375	5.17626	4.01894	4.0188	3.17876
Avl9	AVL9 homolog (S. cerevisiase)	2.11	2.29612	2.1797	2.28214	2.25018	1.98904	1.98406	2.28147	2.04698	2.64845	2.60325	3.1202
Avp	arginine vasopressin	1.3655	1.73093	1.84682	1.95885	1.4865	1.72223	2.10102	1.96445	2.061	1.44357	1.47055	1.48516
Avpi1	Avpi1	2.19119	2.48681	2.5172	2.60875	2.32325	2.12021	2.20714	1.89474	1.90465	3.32311	3.94663	2.61405
Avpr1a	arginine vasopressin receptor 1A	2.48337	2.25416	2.41742	2.56922	2.49501	2.44784	2.66366	2.84419	2.18843	3.00522	2.38731	2.15264
Avpr1b	arginine vasopressin receptor 1B	1.63316	1.51332	1.72438	1.63586	1.59327	1.61044	1.96317	1.70055	1.83805	1.58708	1.44187	1.62425
Avpr2	arginine vasopressin receptor 2	1.22462	0.946856	1.39659	1.53906	1.35477	1.34894	1.05961	1.545	1.88536	1.12515	1.06797	1.09215
Awat1	acyl-CoA wax alcohol acyltransferase 1	1.43572	1.35888	1.51914	1.90868	1.48462	1.70085	1.45187	1.31863	1.37159	1.30817	1.36358	1.24462
Awat2	acyl-CoA wax alcohol acyltransferase 2	1.18913	1.39053	1.35319	1.40267	1.34195	1.38803	1.33218	1.36383	1.69718	1.463	1.32485	1.80486
Axdnd1	axonemal dynein light chain domain containing 1	1.42041	1.42544	1.31308	1.35042	1.40293	1.44275	1.2957	1.54256	1.6208	1.35959	1.34878	1.42348
Axin1	axin 1	4.64216	4.56161	4.79255	4.75309	4.38167	4.85663	4.5586	4.82521	4.62125	4.866	4.56917	4.29121
Axin2	axin 2	2.76497	2.84229	2.76888	3.06434	3.05922	2.90228	3.26827	2.85235	2.89768	2.85634	2.52917	2.40361
Axl	Axl receptor tyrosine kinase	2.72734	3.70024	3.55557	3.1409	4.03822	3.32621	3.84054	3.26064	4.37245	6.9823	6.36785	5.94028
Azgp1	alpha-2-glycoprotein 1, zinc-binding	1.38696	1.28995	1.44101	1.44239	1.84623	1.57256	1.27121	1.5212	1.58095	1.25917	1.56569	1.16979
Azi2	5-azacytidine induced 2	5.67624	5.85459	5.66926	5.59108	5.40959	5.97732	5.7567	5.22005	5.36348	5.14513	4.61112	5.33568
Azin1	antizyme inhibitor 1	7.12733	6.47893	6.37501	6.15397	6.7793	5.90027	6.37998	6.32706	6.11746	5.40155	7.4641	5.9184
Azin2	antizyme inhibitor 2 [Source:RGD Symbol;Acc:1564776]	1.81814	1.52007	2.39014	1.31606	1.73176	2.13865	1.4945	1.82656	1.48325	1.99849	1.8083	2.09001
B2m	beta-2 microglobulin	7.21168	6.99873	6.72732	7.52446	7.22	6.6189	7.11824	7.11951	7.06201	9.08464	10.0161	9.87994
B3galnt1	beta-1,3-N-acetylgalactosaminyltransferase 1 (globoside blood group)	2.05318	2.10671	2.14857	2.10826	2.0283	2.0626	2.56472	2.31422	2.00674	2.292	2.67742	4.32695
B3galnt2	beta-1,3-N-acetylgalactosaminyltransferase 2	6.31122	6.07296	6.07775	6.23603	5.8036	5.87434	5.97378	5.48049	6.13842	3.56415	5.09146	4.25843
B3galt1	UDP-Gal:betaGlcNAc beta 1,3-galactosyltransferase, polypeptide 1	1.4732	1.35382	1.3262	1.56181	2.36273	1.5072	1.55897	1.5861	2.01905	1.43591	1.4548	2.20481
B3galt2	UDP-Gal:betaGlcNAc beta 1,3-galactosyltransferase, polypeptide 2	1.61069	1.42994	1.51513	1.5604	1.53942	1.65051	1.5197	1.35628	1.82177	1.42064	2.1735	1.36919
B3galt4	UDP-Gal:betaGlcNAc beta 1,3-galactosyltransferase, polypeptide 4	1.81773	1.52125	2.11255	1.76391	1.8073	1.89077	1.74537	2.08564	2.56342	1.84965	1.6625	2.06142
B3galt5	UDP-Gal:betaGlcNAc beta 1,3-galactosyltransferase, polypeptide 5	1.4618	1.52551	1.90734	1.54758	1.79881	1.49191	1.57156	1.72919	1.55402	1.42029	1.42538	1.59542
B3galt6	UDP-Gal:betaGal beta 1,3-galactosyltransferase, polypeptide 6	1.97271	1.75732	1.67827	1.89443	1.72451	1.76381	1.78725	2.37557	1.72274	2.56982	2.18862	1.86606
B3gat1	beta-1,3-glucuronyltransferase 1	1.30084	1.51173	1.55528	1.71604	1.71566	1.56966	2.18932	1.95399	1.70839	1.98274	1.45454	1.32861
B3gat3	beta-1,3-glucuronyltransferase 3	3.35213	3.60845	3.579	3.25843	3.42091	3.61458	3.25846	3.06941	3.4007	4.15563	3.64127	4.0968
B3glct	beta 3-glucosyltransferase	2.65844	2.89861	2.7303	2.97991	2.73764	2.60173	2.60427	1.98673	2.76335	2.75753	2.9689	3.02374
B3gnt1	UDP-GlcNAc:betaGal beta-1,3-N-acetylglucosaminyltransferase 1	3.40799	3.3246	3.59581	3.56819	3.28252	3.5282	3.36684	3.14776	3.31066	3.19666	3.40279	3.55091
B3gnt2	UDP-GlcNAc:betaGal beta-1,3-N-acetylglucosaminyltransferase 2	2.02726	1.66184	1.64508	2.43934	1.96948	1.97063	2.11201	2.21516	1.85885	2.77712	2.29151	2.72177
B3gnt3	UDP-GlcNAc:betaGal beta-1,3-N-acetylglucosaminyltransferase 3	1.75645	2.07938	1.83167	1.81291	1.95996	2.47859	1.89144	2.35758	1.66671	2.1982	1.95504	1.2885
B3gnt4	UDP-GlcNAc:betaGal beta-1,3-N-acetylglucosaminyltransferase 4	1.86097	1.60151	1.91037	1.621	2.22447	1.87824	1.97098	1.64671	2.23684	1.92151	1.61638	1.75167
B3gnt5	UDP-GlcNAc:betaGal beta-1,3-N-acetylglucosaminyltransferase 5	1.22708	1.38702	1.49727	1.21419	1.49394	1.57627	1.36433	1.6217	1.49086	1.72899	2.50053	1.56982
B3gnt6	UDP-GlcNAc:betaGal beta-1,3-N-acetylglucosaminyltransferase 6	1.48318	1.65001	1.81635	1.29526	1.738	1.53769	1.64101	1.58878	1.67685	1.75202	1.5564	1.56497
B3gnt7	UDP-GlcNAc:betaGal beta-1,3-N-acetylglucosaminyltransferase 7	1.72052	1.53487	1.7139	1.40385	1.2665	1.46455	1.64069	1.38801	1.71052	1.57402	1.45505	1.61685
B3gnt8	UDP-GlcNAc:betaGal beta-1,3-N-acetylglucosaminyltransferase 8	1.42464	1.67903	1.33756	1.21425	1.51636	1.93048	1.54512	2.33386	1.5734	1.48192	1.3424	1.42183
B3gnt9	UDP-GlcNAc:betaGal beta-1,3-N-acetylglucosaminyltransferase 9	1.59483	1.63295	2.01337	1.71909	2.02453	1.54172	1.69232	1.98631	2.25513	2.3344	2.54681	2.91849
B3gntl1	UDP-GlcNAc:betaGal beta-1,3-N-acetylglucosaminyltransferase-like 1	1.45737	1.29992	1.45829	1.33978	1.27015	1.39739	1.22462	1.29336	1.31435	1.53563	1.46916	1.76976
B4galnt1	beta-1,4-N-acetyl-galactosaminyl transferase 1	1.08312	1.25814	1.28682	1.43605	1.37219	1.20941	1.23452	1.25031	1.62865	1.49244	1.36025	2.09626
B4galnt3	beta-1,4-N-acetyl-galactosaminyl transferase 3	1.63688	1.68958	2.00145	1.91001	1.73104	2.04246	1.81443	1.78144	1.57673	1.98136	1.81743	1.75263
B4galnt4	beta-1,4-N-acetyl-galactosaminyl transferase 4	1.55597	1.52008	1.72554	1.56114	1.50491	1.72911	1.43471	1.59562	1.9069	1.58783	1.64049	1.78145
B4galt1	UDP-Gal:betaGlcNAc beta 1,4- galactosyltransferase, polypeptide 1	3.83684	3.84851	3.51696	3.15011	3.4246	3.61288	3.2291	3.79598	3.1362	4.52025	4.53114	4.04847
B4galt2	UDP-Gal:betaGlcNAc beta 1,4- galactosyltransferase, polypeptide 2	2.00193	2.15293	2.03475	2.20189	2.21851	2.02235	2.17532	2.22984	2.9691	4.29719	2.63959	2.18257
B4galt3	UDP-Gal:betaGlcNAc beta 1,4-galactosyltransferase, polypeptide 3	3.61284	3.78802	3.77426	3.88038	3.57537	3.56712	3.52162	2.82211	3.62368	4.41604	4.07174	5.11949
B4galt4	UDP-Gal:betaGlcNAc beta 1,4-galactosyltransferase, polypeptide 4	2.24911	1.78321	1.92855	2.13616	1.95908	2.17098	2.19288	1.60147	2.64253	3.25906	2.61433	3.84953
B4galt5	UDP-Gal:betaGlcNAc beta 1,4-galactosyltransferase, polypeptide 5	2.86513	2.68282	2.42432	2.55234	2.45215	2.45915	2.66623	2.58545	2.29708	4.93793	5.48696	6.07672
B4galt6	UDP-Gal:betaGlcNAc beta 1,4-galactosyltransferase, polypeptide 6	5.71175	5.5462	5.39124	5.32297	5.38372	5.24177	5.38222	4.78309	5.29395	5.12748	5.26654	5.18548
B4galt7	xylosylprotein beta 1,4-galactosyltransferase, polypeptide 7	2.82196	2.72403	3.61718	2.64275	3.08556	2.6735	3.5516	2.78602	2.91133	3.57485	3.37149	2.96073
B9d1	B9 protein domain 1	1.94189	2.32446	2.25437	2.00145	2.09132	2.05826	2.43367	2.22655	2.10945	2.1947	2.17822	2.82147
B9d2	B9 protein domain 2	1.88669	1.8855	1.85473	1.9359	1.98646	2.04385	2.28709	2.30176	2.29369	1.92857	1.69958	1.70012
Baalc	brain and acute leukemia, cytoplasmic	1.68504	1.43883	2.10725	1.67192	1.8001	1.8881	1.78957	1.46495	2.05509	1.88225	1.40047	1.84484
Baat	bile acid CoA:amino acid N-acyltransferase	1.1554	1.06241	1.33988	0.911167	1.06668	1.02674	1.18508	1.16195	1.18564	1.3302	1.46142	1.32867
Babam1	BRISC and BRCA1 A complex member 1	5.25815	5.52405	5.58159	5.16331	5.61585	5.39093	5.46019	5.19247	5.15217	5.71121	4.71193	4.83698
Bace1	beta-site APP cleaving enzyme 1	2.91681	2.59181	2.62073	2.37181	2.87608	3.15663	2.78117	2.28788	2.33293	3.73149	3.33904	3.36123
Bace2	beta-site APP-cleaving enzyme 2	2.56114	1.92227	2.31636	2.325	3.10222	2.18948	2.39695	2.15078	2.1415	2.32657	2.25815	2.29177
Bach1	BTB and CNC homology 1, basic leucine zipper transcription factor 1	4.24909	4.17799	4.27191	4.50991	4.24776	4.33861	4.0338	4.80172	4.00753	4.14171	4.4011	6.04948
Bach2	BTB and CNC homology 1, basic leucine zipper transcription factor 2	2.27211	2.34908	2.183	2.52246	2.28803	2.40976	1.85228	3.2687	1.93758	1.89261	2.06234	1.52768
Bad	BCL2-associated agonist of cell death	1.9126	1.68073	1.9755	1.93954	1.89526	1.86496	1.92843	1.47659	1.90027	1.64795	1.82927	2.24158
Bag1	BCL2-associated athanogene	6.13864	6.25289	6.09307	6.30004	5.78351	6.24045	6.04164	6.16473	6.02997	5.84313	6.18941	6.10723
Bag2	Bcl2-associated athanogene 2	3.6454	3.19594	3.75373	3.76709	3.33481	3.93903	3.43205	2.59532	3.26056	3.10616	3.91189	2.2812
Bag3	Bcl2-associated athanogene 3	5.36756	5.61268	5.4628	5.6192	5.39878	5.36828	5.60372	5.212	5.71365	4.23567	6.19901	5.71222
Bag4	Bag4	4.11946	3.57022	3.75798	3.40767	3.1018	3.18423	3.49636	2.80577	2.73267	3.96103	3.47209	2.9834
Bag5	BCL2-associated athanogene 5	4.54122	4.41629	4.43227	4.54634	4.16493	4.63131	4.19684	4.2587	4.54749	3.957	4.6441	4.04334
Bag6	BCL2-associated athanogene 6	6.31118	6.33437	6.44019	6.40113	6.21005	6.52544	6.48605	6.3451	6.34724	5.39682	4.89908	5.45755
Bahcc1	BAH domain and coiled-coil containing 1	2.35577	2.34822	2.28013	2.15291	2.79875	2.55293	2.37255	2.43649	2.49709	2.01521	2.28038	2.15709
Bahd1	bromo adjacent homology domain containing 1	2.48329	2.30982	2.7202	2.28149	2.01621	2.67762	2.39806	2.42457	2.3632	3.10294	2.70434	3.04296
Baiap2	BAI1-associated protein 2	1.79871	1.94957	1.99154	1.81655	1.90854	1.711	1.61098	1.52033	1.59542	2.01843	2.62383	3.17927
Baiap2l1	BAI1-associated protein 2-like 1	1.93721	1.81856	2.0439	2.10287	1.92516	2.18518	2.0839	1.84084	2.66773	2.42662	5.86046	2.47252
Baiap2l2	BAI1-associated protein 2-like 2	1.53618	1.71515	1.65521	1.73227	1.78446	1.56444	1.74188	1.75705	1.49347	1.53171	1.28394	1.69734
Bak1	BCL2-antagonist/killer 1	2.32465	2.57771	2.44497	2.17045	2.52644	2.35229	2.64743	2.10984	2.42621	3.89194	3.83931	4.42584
Bambi	BMP and activin membrane-bound inhibitor	2.05287	2.12656	2.00166	1.84359	1.82338	1.69034	1.8802	1.89163	2.12811	2.66582	1.51511	2.71241
Banf1	barrier to autointegration factor 1	6.03967	6.13009	5.88284	6.091	5.82372	6.03674	6.1018	5.82309	5.96448	4.41672	5.28338	4.585
Banf2	barrier to autointegration factor 2	1.53571	1.6871	1.64015	1.8986	1.73871	1.58473	1.66385	1.77431	1.68593	1.4054	1.8104	1.88508
Bank1	B-cell scaffold protein with ankyrin repeats 1	1.41849	1.34911	1.65331	1.40738	1.5594	1.62336	1.6577	1.54706	1.44811	1.58746	1.50404	1.61113
Banp	Btg3 associated nuclear protein	4.20317	4.29322	4.50566	4.53832	4.35975	4.53856	4.70479	4.43971	4.46306	4.26776	4.13099	4.8729
Bap1	BRCA1 associated protein-1 (ubiquitin carboxy-terminal hydrolase)	5.53774	5.46685	5.47689	5.5195	5.14657	5.58007	5.48354	5.19068	5.09891	4.96541	3.78658	3.97969
Bard1	BRCA1 associated RING domain 1	1.51941	1.78544	1.62314	1.8008	1.63998	1.6501	2.11959	1.9375	1.63647	2.85331	3.46131	1.91996
Barhl1	BarH-like homeobox 1	1.647	1.78037	1.44919	1.73125	1.93653	1.95261	1.75675	1.9306	1.46642	2.01955	1.77079	1.71047
Barhl2	BarH-like homeobox 2	2.01142	1.93489	2.04337	2.29364	2.09144	2.16353	1.93193	1.95414	2.04634	2.90686	1.88018	1.77624
Barx1	BARX homeobox 1	2.17378	2.46532	2.24334	2.11994	2.22359	2.37856	2.00168	2.2701	2.09764	1.8714	2.25751	2.04849
Barx2	BARX homeobox 2	3.22542	3.55064	3.19176	3.01986	3.01565	2.76181	3.44943	2.5647	3.17601	2.7528	2.39754	2.52686
Basp1	brain abundant, membrane attached signal protein 1	3.33069	3.38834	3.48266	3.01121	2.76095	3.68176	2.99556	2.59879	3.52503	4.77965	5.91065	4.59046
Batf	basic leucine zipper transcription factor, ATF-like	2.17063	1.83203	2.70847	2.25131	2.14882	2.34455	2.23712	2.13915	2.74059	2.42697	2.45584	3.75179
Batf2	basic leucine zipper transcription factor, ATF-like 2	1.56353	2.10289	2.1612	1.78717	2.13005	2.00578	2.09029	1.7593	2.451	1.66804	1.76257	1.76698
Batf3	basic leucine zipper transcription factor, ATF-like 3	1.79849	2.12573	2.17124	1.79565	2.31879	2.61993	2.15307	3.16656	2.2727	1.48367	1.91426	2.32945
Bax	Bcl2-associated X protein	1.45067	1.02779	1.53808	1.52778	1.67353	1.57205	1.40632	1.77976	1.57721	2.71343	1.67059	2.12193
Baz1a	bromodomain adjacent to zinc finger domain, 1A	2.76126	3.49214	2.40836	2.4094	2.60781	2.66969	2.75048	2.43793	2.78117	2.8861	5.23139	4.6207
Baz1b	bromodomain adjacent to zinc finger domain, 1B	5.05877	4.8682	5.13943	4.87712	4.75285	4.95641	5.06495	4.74591	4.80855	6.24003	5.84838	5.52201
Baz2a	bromodomain adjacent to zinc finger domain, 2A	3.65084	3.25912	3.56586	3.49711	3.27581	3.45186	3.54339	3.43133	3.03011	4.10716	4.05171	3.37113
Baz2b	bromodomain adjacent to zinc finger domain, 2B	4.06724	4.15618	3.72219	3.81952	3.66822	3.92404	3.56974	3.68096	3.43111	4.2578	4.25249	3.75385
Bbip1	BBSome interacting protein 1	6.14048	5.65597	5.97925	5.48719	4.90789	5.54732	5.6947	5.20664	5.64935	4.83963	6.22398	6.29438
Bbof1	basal body orientation factor 1	1.6583	1.87379	1.41172	1.87866	1.4812	1.40785	1.27875	1.21544	1.20832	1.23394	1.50557	1.20487
Bbox1	butyrobetaine (gamma), 2-oxoglutarate dioxygenase (gamma-butyrobetaine hydroxylase) 1	1.20196	1.05268	1.07465	1.08046	1.09601	1.04167	1.23274	1.9323	1.16621	0.977143	1.14671	1.16041
Bbs1	Bardet-Biedl syndrome 1	3.40689	3.61306	3.39247	3.77817	3.69327	3.50291	3.43417	3.46006	3.63121	3.37854	3.41631	2.79273
Bbs10	Bardet-Biedl syndrome 10	1.67201	1.54142	1.53701	1.43988	1.72263	1.6209	1.49806	1.85545	1.39714	1.88332	1.6514	1.59655
Bbs12	Bardet-Biedl syndrome 12	2.87853	2.83323	2.20725	2.57995	2.66799	2.65546	2.87686	2.52579	2.78053	2.05479	2.55427	2.87713
Bbs2	Bardet-Biedl syndrome 2	2.52884	2.57486	2.51499	2.68707	2.61394	2.30725	2.61265	2.36463	2.42475	2.31575	2.9823	2.55327
Bbs4	Bardet-Biedl syndrome 4	3.06782	2.55553	2.87084	2.59814	2.31969	2.3368	2.96696	2.46378	2.37367	2.41903	2.50127	2.43167
Bbs5	Bardet-Biedl syndrome 5	2.20361	2.04136	1.73848	2.09301	1.55365	1.67024	1.66758	2.09568	1.80162	2.41285	2.35878	2.4376
Bbs7	Bardet-Biedl syndrome 7	2.83286	2.73995	2.54508	2.79305	2.71405	2.58476	2.5078	2.75572	2.67867	3.37569	4.21298	3.46678
Bbs9	Bardet-Biedl syndrome 9	2.09568	2.15923	2.15632	2.6342	2.06862	1.98601	2.18511	1.72434	2.03406	1.87022	2.04797	1.73192
Bbx	bobby sox homolog (Drosophila)	4.71517	4.62853	4.4581	4.50285	4.6077	4.50562	4.40331	4.21401	4.45156	3.76912	4.22698	4.29661
Bcam	basal cell adhesion molecule (Lutheran blood group)	4.65528	4.69433	4.70436	4.36089	4.66716	4.72229	4.94462	4.10403	4.9971	3.49334	5.13063	2.63327
Bcan	brevican	1.71685	1.89324	1.7756	1.83182	2.00341	1.90117	1.78246	1.83934	2.08639	2.34889	1.52863	1.79995
Bcap29	B-cell receptor-associated protein 29	7.06562	6.12172	5.94922	5.96367	6.05948	6.10854	5.99558	5.9522	5.91818	4.15792	6.04622	5.10896
Bcap31	B-cell receptor-associated protein 31	5.68208	5.30437	5.50446	5.51995	4.60059	5.21046	5.85578	5.66553	4.75871	4.86383	5.90497	6.56013
Bcar1	breast cancer anti-estrogen resistance 1	2.90326	3.11048	3.42868	3.22843	3.44979	3.21802	3.6021	3.32626	3.5387	2.83002	3.74509	3.76924
Bcar3	breast cancer anti-estrogen resistance 3	1.51434	1.85995	1.68403	2.28208	1.96795	1.55772	2.07514	1.95689	1.71074	1.69562	3.15631	1.69451
Bcas1	breast carcinoma amplified sequence 1	2.12343	2.22612	2.34344	1.95982	2.74845	2.29075	2.14566	1.89014	2.72617	2.048	2.47545	2.31949
Bcas2	breast carcinoma amplified sequence 2	5.94347	5.43189	5.51905	5.54498	5.09228	5.49145	5.44318	5.15022	4.98187	5.27636	6.421	5.3398
Bcat1	branched chain amino acid transaminase 1, cytosolic	1.26844	1.33554	1.61184	1.61218	1.44077	1.49668	1.31986	1.24224	1.34588	3.49683	6.08229	7.47225
Bcat2	branched chain amino acid transaminase 2, mitochondrial	4.74238	5.03479	4.73517	4.76343	4.13795	4.5355	4.69918	4.21676	4.33051	2.96431	3.50947	3.21965
Bccip	BRCA2 and CDKN1A interacting protein	5.88081	5.35941	5.19007	5.06426	4.71377	4.96726	4.93279	5.05636	4.66096	3.75863	4.75715	3.37426
Bcdin3d	BCDIN3 domain containing	2.06375	2.09663	2.07924	2.28111	2.01155	2.02788	2.48187	1.69243	2.39897	1.45544	2.00371	1.51692
Bche	butyrylcholinesterase	1.7722	1.58772	1.41677	1.68908	1.69437	1.83662	2.03558	1.70245	1.70019	1.62125	1.42629	1.66035
Bckdha	branched chain ketoacid dehydrogenase E1, alpha polypeptide	4.37371	4.7812	4.26346	4.36591	3.83336	4.64583	4.32233	3.8796	3.51513	2.63895	3.49409	3.30454
Bckdhb	branched chain keto acid dehydrogenase E1, beta polypeptide	6.65747	6.65747	6.66093	6.39002	6.20714	6.62458	6.43245	6.32507	6.40735	3.10355	4.0321	2.83294
Bckdk	branched chain ketoacid dehydrogenase kinase	7.02131	7.17727	7.18328	7.33881	6.91088	7.05436	7.1345	7.21579	7.05019	5.04936	6.50672	5.27999
Bcl10	B-cell CLL/lymphoma 10	2.97732	3.17306	2.86526	2.90618	2.82382	2.93567	2.94372	2.99644	2.59413	2.6819	3.9025	4.57272
Bcl11a	B-cell CLL/lymphoma 11A (zinc finger protein)	1.56454	1.50503	1.73027	1.56011	1.85375	1.40716	1.73721	1.47832	1.95515	1.91925	1.62293	1.49115
Bcl11b	B-cell CLL/lymphoma 11B (zinc finger protein)	1.56766	1.53868	2.35617	1.62624	1.97576	1.8491	1.33353	1.86133	1.50603	1.87302	1.46196	1.93955
Bcl2	B-cell CLL/lymphoma 2	2.80567	2.60497	2.61325	2.79358	2.88506	2.95429	2.56336	2.9338	3.08571	4.06723	2.88198	2.62817
Bcl2a1	BCL2-related protein A1	1.58543	1.68611	1.84363	1.79803	1.57089	1.73898	1.69718	1.59928	1.27654	2.0929	2.67005	2.78458
Bcl2l1	Bcl2-like 1	2.05148	2.21663	2.08625	2.50118	1.78834	2.20465	1.80675	2.03038	2.06807	1.95349	2.47413	2.01936
Bcl2l1-ps1	Bcl2-like 1, pseudogene 1 [Source:RGD Symbol;Acc:1593913]	1.08591	1.2378	1.37602	1.38581	1.34333	1.22937	1.2753	1.20943	1.90844	1.29899	1.27301	2.35037
Bcl2l10	BCL2-like 10 (apoptosis facilitator)	1.07373	1.19282	1.29566	1.70874	1.11762	1.41814	1.17897	1.43905	2.65317	1.30898	1.11155	1.3485
Bcl2l11	BCL2-like 11 (apoptosis facilitator)	2.22507	2.2106	2.06401	2.1357	2.17944	2.52567	2.29746	2.37782	2.22885	2.42253	3.04277	2.68597
Bcl2l12	BCL2-like 12 (proline rich)	1.89766	2.24541	2.70592	2.29674	2.03882	2.33923	2.73507	2.201	2.39509	2.32737	2.42269	2.44759
Bcl2l13	BCL2-like 13 (apoptosis facilitator)	4.79963	4.48475	4.5682	3.91872	4.25556	4.34724	4.39478	3.89179	4.08397	3.52	3.84875	3.53857
Bcl2l14	Bcl2-like 14 (apoptosis facilitator)	1.56276	1.46325	1.37748	1.29754	1.27096	1.73824	1.49069	1.45988	1.60003	2.09769	1.53709	1.46289
Bcl2l15	BCL2-like 15	1.21633	1.4293	1.50053	1.33269	1.59832	1.22636	1.41637	1.63332	1.35884	1.50242	1.35828	1.46319
Bcl2l2	Bcl2-like 2	3.40963	3.55066	2.95968	3.22691	3.18009	2.96865	3.2795	2.63978	3.15871	2.1472	2.62099	3.16123
Bcl3	B-cell CLL/lymphoma 3	1.65205	1.31525	1.71583	1.562	1.69817	1.51858	1.69971	1.95964	1.82425	2.0576	2.59599	2.8666
Bcl6	B-cell CLL/lymphoma 6	6.79279	6.84516	6.85763	6.8949	6.46488	6.76923	6.33626	6.50765	6.48211	4.36599	5.97303	4.68223
Bcl6b	B-cell CLL/lymphoma 6, member B	2.05075	1.98283	2.12421	1.7375	1.7939	1.71917	2.25356	2.08818	1.72593	3.42724	2.82744	6.73497
Bcl7a	B-cell CLL/lymphoma 7A	5.57776	5.66439	5.52565	5.07208	5.85196	5.28276	5.49729	5.38315	5.5569	2.74997	4.98102	3.04838
Bcl7b	Bcl7b	5.1362	5.05001	4.98688	5.11543	5.07603	5.26264	5.2093	5.10895	4.80267	5.02948	5.09059	5.11465
Bcl7c	B-cell CLL/lymphoma 7C	1.79973	1.85542	2.26383	2.08109	2.28793	2.0085	2.48638	1.92557	1.84137	3.1097	2.38332	3.5015
Bcl9	B-cell CLL/lymphoma 9	1.6943	1.55527	1.86531	1.71038	1.66803	1.71272	1.61332	1.47197	1.72086	2.7224	2.38093	2.58523
Bcl9l	B-cell CLL/lymphoma 9-like	3.87577	3.81965	4.11852	4.22705	4.2662	3.79832	3.98915	3.64695	4.08982	3.99871	4.18863	3.31115
Bclaf1	BCL2-associated transcription factor 1	6.68084	6.47737	6.24399	6.31776	6.42476	6.45568	6.52379	5.88805	6.20043	6.40075	7.51484	6.60735
Bco1	beta-carotene oxygenase 1	1.7792	1.73039	1.35937	1.78748	1.71096	1.67363	1.66532	1.45368	1.76229	2.07399	1.79239	1.67787
Bco2	beta-carotene oxygenase 2	1.46146	1.64052	1.62382	1.31788	1.91899	1.48198	1.47636	1.57177	1.83236	2.03463	1.77839	2.08514
Bcor	BCL6 co-repressor	4.41266	4.2401	4.31644	4.41086	4.35643	4.01299	4.13511	3.40501	4.05899	4.19264	4.34021	4.46286
Bcorl1	BCL6 co-repressor-like 1	3.28553	2.54634	2.61703	2.69002	2.57372	2.62405	2.75541	2.7069	2.8537	3.36073	3.15883	2.60628
Bcr	breakpoint cluster region	2.14061	2.45831	2.45114	2.57454	2.32081	2.41113	2.25692	2.0887	2.53838	2.45382	2.56986	3.15496
Bcs1l	BC1 (ubiquinol-cytochrome c reductase) synthesis-like	2.99355	3.02862	3.08422	2.78869	3.07271	3.17646	3.3328	3.25955	2.4225	2.95069	3.21585	3.18512
Bdh1	3-hydroxybutyrate dehydrogenase, type 1	1.29623	1.82172	1.42996	1.38509	1.33046	1.42572	1.46996	1.49629	1.31944	1.51764	1.40744	1.65657
Bdh2	3-hydroxybutyrate dehydrogenase, type 2	2.5314	2.71605	2.64298	2.58674	2.37534	2.45248	2.41285	2.46322	2.26773	2.32987	2.96302	2.30064
Bdkrb1	bradykinin receptor B1	1.3617	1.29603	1.32836	1.50218	1.30038	1.47065	1.28145	1.63393	1.49847	1.3419	1.11953	1.29985
Bdkrb2	bradykinin receptor B2	1.82609	1.83176	1.87303	2.0918	2.69372	1.84053	1.88286	2.15638	2.08313	2.20245	1.79711	1.88472
Bdnf	brain-derived neurotrophic factor	1.96692	2.16758	2.13428	2.21967	2.16165	2.41839	2.14197	1.95033	2.52146	2.08962	2.16187	2.47352
Bdp1	Bdp1	5.83363	5.72746	5.60934	5.33177	5.164	5.69647	5.62393	4.75448	5.31348	4.58022	5.21357	4.71625
Bean1	brain expressed, associated with NEDD4, 1	2.2613	2.76533	2.75076	2.32754	2.92664	2.30921	2.35639	2.27177	2.56487	2.61663	2.25427	3.27862
Becn1	beclin 1, autophagy related	6.61255	6.05801	6.20632	5.80218	6.1121	5.8411	6.23644	6.00241	6.14982	5.53287	6.18418	5.07848
Becn2	beclin 2	1.92517	1.56409	2.03832	1.38822	1.94973	2.06736	1.91439	2.17154	1.92529	1.81713	1.64438	1.62046
Begain	brain-enriched guanylate kinase-associated	1.44967	1.35586	1.41302	1.47579	1.50349	1.68637	1.56291	1.1971	2.04611	1.4603	1.75245	1.55947
Bend4	BEN domain containing 4	1.71455	1.89378	1.91465	1.66998	2.28524	1.83663	1.54787	1.72846	2.11181	2.06974	2.14762	1.63807
Bend5	BEN domain containing 5	1.2363	1.3	1.31775	1.54457	1.67693	1.6668	1.67408	1.50636	1.48196	2.1839	1.4784	1.63302
Bend6	BEN domain containing 6	1.63336	1.60889	2.05153	1.90685	1.72933	1.88016	1.94457	1.76893	1.52729	2.3513	3.43404	2.84907
Bend7	BEN domain containing 7	3.16005	3.44145	3.06902	3.89626	3.24507	3.46051	2.91212	3.44143	3.06934	2.92556	2.52155	2.87735
Best1	bestrophin 1	1.41142	1.39031	1.41822	1.36986	1.60911	1.1475	1.28079	1.2441	1.26896	1.4741	1.06173	1.34456
Best2	bestrophin 2	0.958675	1.16432	1.28766	1.336	1.34178	1.07542	1.30358	1.7662	1.03139	1.60793	1.41931	1.22436
Best3	bestrophin 3	4.12541	4.33593	4.43967	3.7208	3.40506	3.27192	4.10008	3.78632	3.01105	1.70163	2.0132	1.95458
Best4	bestrophin 4	1.41105	1.52035	1.52997	1.56078	1.61828	1.74656	1.54801	1.54089	1.47433	1.84173	1.30618	1.69746
Bet1	Bet1 golgi vesicular membrane trafficking protein	5.76934	4.42174	4.69004	4.96666	3.94395	4.50532	4.45125	4.48104	4.62757	4.10642	5.78698	6.03546
Bet1l	Bet1 golgi vesicular membrane trafficking protein-like	2.67851	2.61926	2.9245	2.52506	2.61202	2.23671	2.81931	3.08627	2.68856	3.47798	3.7433	4.08207
Bex1	brain expressed, X-linked 1	2.17108	2.70796	2.80625	2.47361	2.15459	2.40567	1.88186	2.00362	2.65167	1.65149	8.16521	2.03991
Bex2	brain expressed X-linked 2	1.20969	1.46229	1.51212	1.45638	1.60073	1.62732	1.36337	1.72913	1.22268	1.14092	1.35396	1.46597
Bex4	brain expressed, X-linked 4	1.16361	1.3477	1.32612	1.24762	1.04088	0.924443	0.931386	1.51066	1.35987	1.1594	1.19912	1.10144
Bfar	bifunctional apoptosis regulator	6.02928	6.0666	5.9001	5.91352	5.80776	5.87526	5.72722	6.38369	5.71492	4.17183	6.07206	4.871
Bfsp1	beaded filament structural protein 1, filensin	1.42713	1.38128	1.39512	1.46364	1.7748	1.48527	1.52376	1.95731	2.01867	1.89778	1.61377	1.31368
Bfsp2	beaded filament structural protein 2, phakinin	1.86268	1.95349	1.79012	2.17879	1.8485	1.86995	2.02431	1.91187	1.91341	1.91751	1.9626	1.84888
Bglap	bone gamma-carboxyglutamate (gla) protein	1.85461	1.96221	2.02274	1.54919	2.12694	2.00888	2.13665	2.26192	2.11215	1.99532	2.1696	2.60513
Bgn	biglycan	4.89913	5.22527	5.08578	5.51914	6.76229	5.40503	5.98538	5.77857	5.74709	9.85268	8.97448	10.1097
Bhlha15	basic helix-loop-helix family, member a15	1.88876	1.91992	1.78861	1.85918	1.81486	1.94205	1.79237	1.56079	2.32576	1.92304	1.84135	2.93448
Bhlha9	basic helix-loop-helix family, member a9	1.9962	2.53872	2.56663	1.88844	2.39664	2.7546	2.31328	1.66629	2.72492	2.31643	2.34951	2.00962
Bhlhb9	basic helix-loop-helix domain containing, class B, 9	2.3397	2.2805	2.0406	2.10261	2.2223	2.08579	1.63891	2.21906	2.07907	2.44223	3.44268	2.70998
Bhlhe22	basic helix-loop-helix family, member e22	1.41794	1.65024	1.83586	1.46097	1.93381	1.73527	1.59571	1.72551	2.00255	2.75255	2.12229	1.77933
Bhlhe23	basic helix-loop-helix family, member e23	1.50743	1.64081	1.61249	1.52485	1.64879	1.73247	1.6485	1.71851	1.82333	1.6004	1.57082	1.70457
Bhlhe40	basic helix-loop-helix family, member e40	7.51542	7.61605	7.60213	7.68801	7.76232	7.46637	7.89553	7.44664	7.97299	5.91074	6.2945	8.1987
Bhlhe41	basic helix-loop-helix family, member e41	5.15526	4.43854	4.42547	4.29894	4.44978	4.3168	4.55985	4.05926	3.98586	3.86734	4.26016	3.12108
Bhmt	betaine-homocysteine S-methyltransferase	1.85215	1.52958	1.92159	1.88392	1.87457	1.99547	1.86059	1.98236	2.31015	1.7563	1.7938	2.01287
Bhmt2	betaine-homocysteine S-methyltransferase 2	1.51953	1.79767	1.89364	1.63942	2.00532	2.14782	1.87612	1.89379	1.62791	1.50902	1.50377	1.82249
Bicc1	BicC family RNA binding protein 1	3.16089	3.37758	2.85006	2.99997	3.64412	2.84831	3.14289	3.19403	3.46191	6.03097	5.59769	5.15925
Bicd1	bicaudal D homolog 1 (Drosophila)	2.11544	1.96536	2.00941	2.03478	2.30356	2.11582	2.08918	2.2309	2.0388	2.0596	3.14192	2.84654
Bicd2	bicaudal D homolog 2 (Drosophila)	3.61656	3.63389	3.2729	3.35527	3.22989	3.40367	3.65647	2.77056	3.13813	3.22291	4.70954	2.8327
Bid	BH3 interacting domain death agonist	2.44426	2.54228	2.55058	1.84902	2.68902	2.42596	2.4925	2.57008	2.84775	2.23816	2.46067	3.81168
Bik	BCL2-interacting killer (apoptosis-inducing)	1.9897	1.91723	2.00257	1.92059	1.86313	1.87907	1.99551	1.74498	2.06249	2.1422	1.71988	1.89954
Bin1	bridging integrator 1	8.78622	8.77722	8.91009	8.706	9.04321	8.85099	9.16847	8.63332	9.05234	5.50888	8.42512	5.63472
Bin2	bridging integrator 2	1.44507	1.72202	1.54105	1.65582	1.33646	1.46587	1.6206	1.73191	1.76136	1.59316	4.22271	4.48746
Bin2a	beta-galactosidase-like protein	1.17101	1.21316	1.13383	1.5211	1.35872	1.2976	1.27994	1.31831	1.45236	1.49023	1.38182	1.48365
Bin3	bridging integrator 3	2.66035	2.83932	2.62657	2.5169	2.59956	2.61009	2.27157	2.72635	2.97349	3.87142	3.25948	3.65153
Birc2	baculoviral IAP repeat-containing 2	4.91405	4.25333	4.49757	4.8086	3.9945	4.7557	4.26963	3.94266	3.70995	4.0014	3.76292	3.3917
Birc3	baculoviral IAP repeat-containing 3	3.59726	3.43295	2.87341	2.47	2.76822	2.76381	2.91238	2.49499	2.66881	2.02072	2.67466	3.57801
Birc6	baculoviral IAP repeat-containing 6	6.27396	6.3223	6.20716	6.39296	6.22334	6.31177	6.34722	6.43152	6.15899	6.25199	6.79016	5.74605
Birc7	baculoviral IAP repeat-containing 7	1.50772	1.58254	1.59458	1.50734	1.63658	1.8305	1.55666	1.66801	2.07219	1.90776	1.30838	1.62349
Bivm	basic, immunoglobulin-like variable motif containing	4.36936	3.39497	3.54552	3.65604	2.94581	3.58117	3.66243	2.46648	2.8655	2.98449	4.10634	3.47425
Blcap	bladder cancer associated protein	3.75373	3.83066	3.87221	4.04574	3.87238	3.2766	3.94453	3.56816	3.13044	2.58613	3.06185	2.7791
Bles03	basophilic leukemia expressed protein BLES03	2.57626	2.69733	2.71445	2.81964	2.42501	3.04524	3.02821	2.12316	2.21141	2.5747	3.07067	2.58392
Blk	BLK proto-oncogene, Src family tyrosine kinase	1.58106	1.48066	1.92612	1.57477	1.64515	1.7634	1.80753	1.54883	1.79779	1.288	1.76631	1.77217
Blm	Bloom syndrome, RecQ helicase-like	2.02638	1.90541	2.05788	1.66641	1.99868	2.07608	1.84155	2.02651	1.94448	2.32734	3.16455	2.17162
Blmh	bleomycin hydrolase	5.42359	5.00662	5.1414	4.98789	5.13358	5.15676	5.19002	5.58116	5.30611	5.37236	5.99987	4.73797
Blnk	B-cell linker	1.81327	1.89704	1.82016	1.66833	1.47266	1.60529	1.83332	2.16181	1.96509	2.51728	3.07267	2.45087
Bloc1s1	biogenesis of lysosomal organelles complex-1, subunit 1	5.84796	5.85338	6.05432	6.11577	5.76015	5.99779	6.02447	5.43778	6.18457	5.44925	6.07699	5.70212
Bloc1s2	biogenesis of lysosomal organelles complex-1, subunit 2	5.59056	5.45687	5.53665	5.65754	5.20989	5.54578	5.59844	5.72771	5.30897	4.61006	5.44646	5.33306
Bloc1s3	biogenesis of lysosomal organelles complex-1, subunit 3	2.42348	2.22871	3.06121	2.68318	2.61971	2.50597	2.62172	2.18304	2.64748	1.96011	2.62505	2.40936
Bloc1s4	biogenesis of lysosomal organelles complex-1, subunit 4, cappuccino	2.43533	2.42354	2.43032	2.98653	2.8122	2.68442	2.25191	1.93317	2.98637	2.02129	2.58574	2.12436
Bloc1s5	biogenesis of lysosomal organelles complex-1, subunit 5, muted	3.33666	3.30119	3.14016	3.33669	3.31807	3.41028	3.31164	3.16021	3.20944	3.13628	4.08145	3.21209
Bloc1s6	biogenesis of lysosomal organelles complex-1, subunit 6, pallidin	5.15386	5.30448	4.85897	4.94746	5.25042	5.00372	5.21533	5.14059	5.21093	4.32323	4.80919	4.17984
Blvra	biliverdin reductase A	3.83709	3.65137	3.4539	3.59454	3.28282	3.40577	3.4071	3.54667	2.95213	3.26136	3.9233	3.50344
Blvrb	biliverdin reductase B	3.05147	3.28321	2.73974	3.20335	2.81247	2.79677	2.47616	2.31166	2.36383	3.29596	3.9944	3.92574
Blzf1	basic leucine zipper nuclear factor 1	4.65578	4.4176	4.21746	4.02006	4.09048	4.10395	3.86483	3.33973	3.89893	2.99826	3.54149	3.42428
Bmf	Bcl2 modifying factor	1.51105	1.92354	1.78889	1.6759	1.56951	1.68092	2.05363	2.40935	1.67912	2.17455	1.80891	1.91915
Bmi1	BMI1 proto-oncogene, polycomb ring finger	7.30176	6.94788	7.0158	7.15982	6.42426	6.87185	6.96575	6.90118	6.62314	3.91814	5.47207	3.88003
Bmp1	bone morphogenetic protein 1	1.86988	1.8044	1.9228	1.97295	2.51057	1.74135	1.82636	1.29812	1.86672	5.23955	5.15028	4.76442
Bmp10	bone morphogenetic protein 10	1.50639	1.58066	1.52521	1.77841	1.71909	1.77451	1.68663	1.28909	1.42948	1.42127	1.38031	1.6603
Bmp15	bone morphogenetic protein 15	1.22135	1.34462	1.51132	1.48317	1.27651	1.27662	1.2002	1.29688	1.9151	1.19839	1.23386	1.75798
Bmp2	bone morphogenetic protein 2	1.39388	1.66155	1.77152	1.81189	1.85265	1.82891	1.79604	1.53269	2.29338	1.75894	1.63741	3.33644
Bmp2k	BMP-2 inducible kinase	5.85806	6.13864	5.92974	5.90396	5.85618	5.90592	6.08845	5.78005	5.77339	6.56311	6.16369	6.07333
Bmp3	bone morphogenetic protein 3	0.990424	1.04974	1.20847	1.7615	1.68911	1.6069	1.69047	1.31464	1.71812	1.7032	1.21681	3.45338
Bmp4	bone morphogenetic protein 4	2.51095	2.50845	2.29412	2.503	2.66151	2.09507	2.56521	1.86349	2.90065	3.79052	1.91807	2.1677
Bmp5	bone morphogenetic protein 5	2.42425	2.829	1.9614	2.65588	3.94531	1.94639	1.74759	2.83123	2.99751	1.67691	2.3058	1.95261
Bmp6	bone morphogenetic protein 6	3.25387	2.87268	2.94095	2.87207	2.79256	2.43205	2.82007	2.32696	2.58552	3.21031	2.55597	2.51247
Bmp7	bone morphogenetic protein 7	1.38368	1.52851	1.19899	1.47707	1.54125	1.70593	1.39445	2.01986	2.03382	5.65641	1.31171	5.31959
Bmp8a	bone morphogenetic protein 8a	1.859	2.07708	2.03104	2.02466	2.26609	1.95299	1.92634	1.82568	1.90836	2.32118	1.52954	1.6941
Bmp8b	bone morphogenetic protein 8b	1.27038	1.79482	1.66216	1.8306	1.67188	1.62245	1.31205	2.18346	1.41416	2.04509	2.22828	1.47558
Bmper	BMP-binding endothelial regulator	2.01136	2.01473	2.1439	1.65427	2.05102	2.14583	1.89972	1.81466	1.88828	4.6027	1.92555	1.81996
Bmpr1a	bone morphogenetic protein receptor, type IA	7.10512	6.94009	7.04378	6.97658	7.06776	6.84123	7.1424	6.82931	7.02755	6.8935	5.96233	5.52827
Bmpr1b	bone morphogenetic protein receptor, type IB	3.24914	2.85425	2.70757	2.47012	2.02566	2.21184	2.34134	2.05569	1.76379	1.20724	1.85034	1.68543
Bmpr2	bone morphogenetic protein receptor, type II (serine/threonine kinase)	6.85572	6.66003	6.68705	6.81378	6.59331	6.55103	6.79096	6.39375	6.29119	6.33662	6.91252	6.42731
Bms1	BMS1 ribosome biogenesis factor	4.19691	3.90488	3.5768	3.89067	3.99562	3.90567	3.97496	4.10763	3.82272	4.62932	4.19129	3.99106
Bmx	BMX non-receptor tyrosine kinase	1.30799	1.06806	1.32091	1.55099	1.43465	1.3871	1.40632	1.84532	1.7228	1.44472	1.32721	1.18642
Bmyc	brain expressed myelocytomatosis oncogene	2.33042	2.59446	2.70859	2.70413	2.96678	2.90684	3.04332	2.51052	2.88319	2.08627	2.4607	1.86899
Bnc1	basonuclin 1	1.36146	1.3516	1.43989	1.46788	1.40126	1.33957	1.46672	1.69442	1.26979	1.412	1.44692	1.50062
Bnc2	basonuclin 2	1.64419	1.71843	1.96948	2.09774	1.91725	1.60164	1.7782	1.552	1.70601	3.35442	3.63142	1.94039
Bnip1	Bnip1	6.34407	6.39981	6.4398	6.84269	6.15442	6.66475	6.44484	6.03745	6.29982	3.89049	4.7465	3.79231
Bnip2	Bnip2	6.03347	5.52833	5.72906	5.56988	5.63841	5.57864	5.66498	5.93208	5.45845	5.17048	5.43056	5.80536
Bnip3	BCL2/adenovirus E1B interacting protein 3	7.88648	7.28573	7.34367	7.35295	6.98618	7.2096	7.17697	6.77066	7.26169	4.05301	6.35547	5.09873
Bnip3l	BCL2/adenovirus E1B interacting protein 3-like	5.43891	5.18371	5.46873	5.19082	5.39164	5.22198	5.51315	5.3182	5.32777	5.07717	5.21066	6.03457
Bnipl	BCL2/adenovirus E1B 19kD interacting protein like	1.65281	1.77632	1.71675	1.42827	1.80876	1.8786	1.81457	1.65782	1.88304	2.21279	1.73613	1.88862
Boc	BOC cell adhesion associated, oncogene regulated	3.12785	3.14094	3.22235	3.09363	3.54202	2.96875	3.189	3.22907	3.82591	4.95631	3.09883	5.9733
Bod1	biorientation of chromosomes in cell division 1	3.53331	3.82916	3.67434	3.55288	3.33723	3.65588	3.62774	3.83002	3.3243	3.87114	3.90991	3.2119
Bok	BCL2-related ovarian killer	1.86025	1.77797	1.96558	1.60272	2.05882	1.90784	2.11814	1.901	1.85419	2.17461	2.03856	1.79081
Bola1	bolA family member 1	2.1966	2.58657	2.29443	1.7678	2.13307	2.14175	2.20998	2.07938	1.96141	1.73126	2.11432	2.20442
Bola3	bolA family member 3	7.35451	7.45303	7.41092	7.58612	7.12536	7.45845	7.22856	7.21098	7.12348	5.67619	6.64567	6.12672
Boll	boule-like RNA-binding protein	1.31959	1.64096	1.52418	1.40178	1.2856	1.3387	1.32662	1.49679	1.45992	2.04181	1.45072	1.58063
Bop1	block of proliferation 1	2.522	2.35614	2.48863	2.62031	2.6076	2.86164	3.23229	2.33252	2.73624	2.68073	3.69476	4.04875
Bora	bora, aurora kinase A activator	2.21819	1.79553	1.92246	1.68283	1.65085	1.78275	1.93758	1.62805	1.7163	3.61748	2.88079	2.13455
Borcs5	BLOC-1 related complex subunit 5	1.72908	2.01617	1.76408	2.07528	2.00931	1.80785	1.85851	1.76803	1.72719	1.50605	2.17203	2.0174
Borcs6	BLOC-1 related complex subunit 6	1.77786	1.92737	2.39748	1.69611	1.94863	1.6391	2.32588	1.5989	1.77893	1.86858	1.85297	2.19543
Borcs7	BLOC-1 related complex subunit 7	4.8606	4.78184	4.60307	4.71403	4.55644	4.61305	4.41075	3.25044	4.3767	3.23127	3.88474	4.02398
Borcs8	BLOC-1 related complex subunit 8	1.70513	1.97045	1.65566	2.07412	1.70632	1.66364	2.17793	2.08934	1.42683	2.07089	2.19135	3.45306
Bpgm	2,3-bisphosphoglycerate mutase	6.67059	6.41921	6.44249	6.65908	6.01544	6.43243	6.62632	6.01095	6.27664	3.16215	5.17112	3.96297
Bphl	biphenyl hydrolase-like (serine hydrolase)	2.94777	2.70823	2.75942	2.98677	2.44208	2.60233	2.51625	2.18277	2.85125	2.46669	2.6819	2.25693
Bpi	bactericidal/permeability-increasing protein	1.58346	1.78706	1.55378	1.84562	1.52776	1.52239	1.30489	2.00358	1.52762	1.66524	1.33532	1.51179
Bpifa1	BPI fold containing family A, member 1	1.38842	1.30024	1.4735	1.32417	1.3561	1.11822	1.20648	1.50657	1.57861	1.90828	1.33864	1.48432
Bpifa2	BPI fold containing family A, member 2	1.30657	1.48035	1.48436	1.58352	1.4344	1.76631	1.25121	1.77726	1.49202	1.50008	1.40128	1.2743
Bpifa2f	BPI fold containing family A, member 2F	1.36003	1.30347	1.40121	1.51032	1.32198	1.37693	1.28679	1.56763	1.36322	1.65461	1.37199	1.10943
Bpifa3	BPI fold containing family A, member 3	1.53352	1.70564	1.81101	1.69291	1.52155	1.6653	1.50266	1.54219	1.7183	1.51024	1.47422	1.93505
Bpifa5	BPI fold containing family A, member 5	1.46001	1.35659	1.34572	1.35325	1.58726	1.28056	1.45541	1.36415	1.52326	1.34246	1.22132	1.47215
Bpifa6	BPI fold containing family A, member 6	1.08401	1.14468	1.30167	1.84039	1.27385	1.45395	1.21371	1.55867	1.67241	1.47798	1.24016	1.192
Bpifb1	BPI fold containing family B, member 1	1.3535	1.38579	1.64082	1.64814	1.76139	1.70812	1.54332	1.28711	1.27999	1.20704	1.3726	1.30842
Bpifb2	BPI fold containing family B, member 2	1.76387	1.74548	2.00496	1.80331	2.00799	1.79396	1.74314	1.5973	1.95066	1.60219	2.00496	1.56598
Bpifb3	BPI fold containing family B, member 3	1.57457	1.60564	1.50324	1.86413	1.77878	1.82819	1.56154	1.95681	2.01508	1.59625	1.55833	1.47576
Bpifb4	BPI fold containing family B, member 4	1.38642	1.28909	1.42101	1.5459	1.4671	1.86256	1.62902	1.57099	1.71155	1.45559	1.29204	1.53848
Bpifb5	BPI fold containing family B, member 5	1.60353	1.6681	1.63231	1.34164	1.57149	1.56929	1.78996	1.6998	1.82381	1.30165	1.4982	1.57205
Bpifb6	BPI fold containing family B, member 6	1.6383	1.46168	1.82479	1.56803	1.49901	1.4926	1.66385	1.59784	1.62515	1.68522	1.53856	1.51521
Bpifc	BPI fold containing family C	1.22194	1.31541	1.37192	1.25673	1.42045	1.64361	1.402	1.99087	1.36589	1.98596	1.47785	1.32497
Bpnt1	3(2), 5-bisphosphate nucleotidase 1	4.64334	4.59483	4.51803	4.91576	4.3373	4.09409	4.33394	4.72418	4.22133	4.36483	3.8435	4.06058
Bptf	bromodomain PHD finger transcription factor	5.30467	5.40236	5.14994	4.9081	5.14562	5.10376	5.24256	4.98132	5.22731	5.8022	5.38149	4.68377
Braf	B-Raf proto-oncogene, serine/threonine kinase	3.70267	3.34406	3.45189	3.60662	3.1454	3.44108	3.26803	3.73885	3.42657	3.31034	3.44574	3.30459
Brat1	BRCA1-associated ATM activator 1	2.02985	2.14531	1.92164	1.82452	2.36757	1.74105	2.05612	2.28334	1.70973	1.97236	2.00958	1.83698
Brca1	breast cancer 1, early onset	1.50503	1.55112	1.5533	1.57229	1.25501	1.6185	1.44914	1.31298	1.58167	2.21441	2.38376	1.94964
Brca2	breast cancer 2, early onset	1.49946	1.47564	1.48026	1.58843	1.571	1.56137	1.54536	1.79067	1.40138	2.33809	1.81843	1.44383
Brcc3	BRCA1/BRCA2-containing complex, subunit 3	6.64952	6.30582	6.29154	6.28168	6.03348	6.41498	6.36667	5.79488	5.94657	5.23097	6.09576	5.84103
Brd1	bromodomain containing 1	4.86388	4.80441	4.89704	4.90399	4.21653	4.67163	4.70587	4.66849	3.56758	5.66854	4.54998	4.55987
Brd2	bromodomain containing 2	4.90358	4.85071	4.92988	5.23424	4.5216	5.06548	5.03769	4.6075	4.54747	5.81177	4.85358	5.9537
Brd3	bromodomain containing 3	4.51418	4.64202	4.95311	4.31306	4.84464	4.52573	4.39915	4.59056	4.5566	4.89403	4.7775	4.58353
Brd4	bromodomain containing 4	4.67334	4.59584	4.56493	4.59865	4.66074	4.35754	4.79447	4.19865	4.31632	4.87488	5.27972	5.00274
Brd7	bromodomain containing 7	6.033	5.6504	5.73616	5.87846	5.60334	5.71399	5.54965	5.28552	5.05832	5.27603	6.08701	4.58501
Brd8	Brd8	3.28387	3.25162	3.23619	3.11278	3.21945	2.98261	2.83095	3.27108	3.11806	3.3556	3.17797	3.20808
Brd9	bromodomain containing 9	3.31102	3.32554	3.34772	3.6986	3.31877	3.34287	3.10383	3.09874	3.15295	3.94682	3.62042	3.29456
Brdt	bromodomain, testis-specific	1.33775	1.40434	1.47944	1.23335	1.49006	1.3777	1.37305	1.06566	1.54162	1.37867	1.30007	1.63838
Bre	brain and reproductive organ-expressed (TNFRSF1A modulator)	4.8942	5.2304	5.0291	5.15653	4.9066	4.43457	4.67588	4.60764	4.12178	4.05845	5.65705	4.39737
Brf1	BRF1, RNA polymerase III transcription initiation factor 90 subunit	3.99158	3.73168	4.09332	4.44068	4.01591	4.04789	3.85005	3.63163	4.10514	4.226	4.28056	4.11779
Brf2	BRF2, RNA polymerase III transcription initiation factor 50 subunit	1.91413	2.14037	2.09107	2.06903	2.12726	1.94774	2.16598	1.9112	2.33035	1.86144	2.08586	2.14396
Bri3	brain protein I3	4.52767	4.65765	4.54682	4.83124	4.14261	4.57979	4.58408	3.81533	4.04748	4.87879	5.00824	4.22826
Bri3bp	Bri3 binding protein	2.95127	2.7585	2.76589	3.01275	3.03225	3.20204	2.81572	3.08117	3.00528	3.51942	3.24337	3.75689
Brinp1	bone morphogenetic protein/retinoic acid inducible neural-specific 1	1.30638	1.32909	1.41611	1.4421	1.40563	1.56274	1.6193	1.68177	1.82272	1.50558	1.60527	1.55898
Brinp2	bone morphogenetic protein/retinoic acid inducible neural-specific 2	1.25358	1.32245	1.38634	1.36611	1.35837	1.67543	1.49441	1.50069	1.56576	1.0729	1.18118	4.3763
Brinp3	bone morphogenetic protein/retinoic acid inducible neural-specific 3	1.54681	1.67008	1.45137	1.4652	1.69089	1.71003	1.6796	2.05729	1.6346	1.75768	1.79018	1.27615
Brip1	BRCA1 interacting protein C-terminal helicase 1	1.12952	1.5967	1.51724	1.28726	1.29388	1.23069	1.29504	1.59033	1.62716	3.04222	3.2469	1.92684
Brix1	BRX1, biogenesis of ribosomes	6.19517	6.24239	6.00363	6.28905	5.94291	6.18055	5.98282	5.96028	5.99568	6.75334	7.90439	7.27808
Brk1	BRICK1, SCAR/WAVE actin-nucleating complex subunit	4.27926	4.25194	3.88079	4.04539	3.79495	4.06696	4.58053	3.76216	4.06776	4.0787	5.35224	5.0668
Brms1	breast cancer metastasis-suppressor 1	4.85527	4.94661	4.88313	4.35125	4.53912	4.74492	4.85098	5.20182	5.19337	4.42075	5.31252	4.59732
Brms1l	breast cancer metastasis-suppressor 1-like	6.54455	6.46178	6.30549	6.26603	6.10882	6.27008	6.02149	5.76892	6.08904	4.49255	5.13278	4.24799
Brox	BRO1 domain and CAAX motif containing	5.0144	4.35755	4.61948	4.69658	4.40151	4.22816	4.23834	3.82497	4.56589	3.60925	4.28544	3.75608
Brpf1	bromodomain and PHD finger containing, 1	3.44916	3.48831	3.43028	3.50723	3.3369	3.35414	3.6361	3.20874	3.45837	3.34862	3.8995	2.94784
Brpf3	bromodomain and PHD finger containing, 3	1.95664	1.70523	2.02886	2.21449	1.65752	1.55091	1.8939	2.0781	1.78452	2.10115	1.66061	2.32882
Brs3	bombesin-like receptor 3	1.41793	1.33614	1.34927	1.45246	1.40304	1.1864	1.54579	1.11433	1.0649	1.40108	1.23608	1.421
Brsk1	BR serine/threonine kinase 1	1.94649	1.86835	1.80068	1.87355	1.82923	1.91715	1.98783	1.96571	2.08735	1.87168	2.10076	3.52736
Brsk2	BR serine/threonine kinase 2	1.7429	1.59405	1.63776	1.60001	1.83055	1.73951	1.74011	1.78182	2.0569	2.15415	1.89374	1.60613
Brwd1	bromodomain and WD repeat domain containing 1	5.07571	4.88256	4.9143	4.86224	4.43715	4.79057	4.79605	5.18213	4.15985	3.62371	4.24309	3.74698
Brwd3	bromodomain and WD repeat domain containing 3	3.3799	3.36416	2.81763	2.91078	3.09063	3.10013	3.09371	3.16181	2.80016	3.40489	3.94864	3.3532
Bscl2	Berardinelli-Seip congenital lipodystrophy 2 (seipin)	2.25408	2.38219	1.82548	2.4172	2.16409	2.02247	2.37271	1.73772	2.4159	2.41833	2.25895	1.99588
Bsdc1	BSD domain containing 1	4.83253	4.61969	4.5953	4.43242	4.59028	4.72305	4.58381	4.71909	4.17484	3.73804	4.25225	4.41036
Bsg	basigin (Ok blood group)	5.37434	5.6126	5.56391	5.47296	5.55624	5.51878	5.54078	5.19491	5.60386	5.74429	5.84471	6.42162
Bsn	bassoon (presynaptic cytomatrix protein)	1.69142	2.00686	2.06788	1.70022	1.76525	1.71695	1.76587	1.93147	1.81133	1.85193	1.7137	1.92472
Bsnd	barttin CLCNK-type chloride channel accessory beta subunit	1.76232	1.68501	1.76284	1.9911	1.6763	1.76379	1.81625	1.62144	1.61985	1.72975	1.5068	1.75467
Bsph2	binder of sperm protein homolog 2	0.989919	1.21561	1.2426	1.26769	0.959118	1.04788	1.06781	1.24741	1.32066	1.1948	1.14192	1.14853
Bspry	B-box and SPRY domain containing	2.0592	1.95803	1.77976	1.52136	2.39144	2.09542	1.80267	1.59741	2.07729	2.1529	1.54892	1.99605
Bst1	bone marrow stromal cell antigen 1	1.7	1.58629	2.01128	1.80238	1.7872	2.09353	1.9479	2.14922	2.18026	2.11854	2.13705	4.21666
Bst2	bone marrow stromal cell antigen 2	2.52633	2.42558	2.29821	2.33842	2.69523	2.40852	2.71249	2.18228	2.5337	4.24398	2.98894	4.21193
Bsx	brain specific homeobox	1.57901	1.835	1.61341	1.52997	1.41863	1.78316	1.70109	1.41068	1.55496	1.49516	1.25843	1.54513
Btaf1	BTAF1 RNA polymerase II, B-TFIID transcription factor-associated, 170kDa	4.38161	4.2232	3.60761	3.7847	3.75304	3.97042	3.994	3.39175	3.07059	4.2768	4.56309	3.73905
Btbd1	BTB (POZ) domain containing 1	8.76625	8.64478	8.55554	9.08472	8.593	8.63727	8.71377	8.68458	8.43115	6.93381	7.93375	6.6613
Btbd10	BTB (POZ) domain containing 10	3.04455	2.50601	2.88909	2.49876	2.32184	2.70293	2.22927	2.10104	2.44071	2.57309	3.41569	2.63478
Btbd11	BTB (POZ) domain containing 11	1.54211	1.71586	1.78504	2.12634	1.59361	1.55237	1.72589	1.75874	1.58603	1.61459	1.48802	1.54415
Btbd16	BTB (POZ) domain containing 16	1.60106	1.69788	1.67558	1.4843	1.83462	1.72205	1.76305	1.86452	1.63637	2.097	1.73627	1.45822
Btbd17	BTB (POZ) domain containing 17	1.65999	1.46027	1.87001	1.705	1.61555	1.65325	1.81155	1.95366	1.52845	1.61278	1.60486	2.01127
Btbd18	BTB (POZ) domain containing 18	1.47213	1.5936	1.19696	1.37433	1.48796	1.89343	1.38635	2.08663	1.41944	1.3893	1.48298	1.37352
Btbd19	BTB (POZ) domain containing 19	2.13954	1.97839	1.99713	2.08979	2.07485	2.5432	2.57699	1.30726	2.51183	2.80409	2.68712	3.5323
Btbd2	BTB (POZ) domain containing 2	3.48585	3.63397	3.88136	3.73925	3.47907	3.53327	3.55656	3.05285	2.95886	3.91495	3.7785	3.28215
Btbd3	BTB (POZ) domain containing 3	2.88366	2.59661	2.68268	3.10622	2.56626	2.61119	2.42463	2.25045	2.00847	2.5573	2.35982	2.32518
Btbd6	BTB (POZ) domain containing 6	3.29795	3.61909	3.25983	2.69817	3.49139	2.91695	3.35475	3.18122	3.07007	3.25822	3.00251	2.43386
Btbd7	BTB (POZ) domain containing 7	5.28083	4.94611	5.27719	5.08955	5.03302	4.95968	5.11847	5.25344	4.88685	5.05582	5.67699	4.7132
Btbd8	Btbd8	3.24722	2.33113	2.13	2.2847	2.52662	2.30076	2.55179	2.9305	2.20755	2.78417	2.28603	1.50765
Btbd9	Btbd9	4.42483	4.64593	4.63846	4.82828	4.93952	4.4781	4.58467	3.99183	4.72572	4.31584	4.04818	3.14573
Btc	betacellulin	1.55945	1.43095	1.58586	1.63857	1.9589	1.58152	1.76563	1.39445	1.68315	1.2381	1.30268	1.35547
Btd	biotinidase	1.67927	1.68802	1.86059	1.66617	1.95957	1.67375	2.10692	1.94847	1.61019	2.52035	2.00136	2.70566
Btf3	basic transcription factor 3	9.22438	9.11461	8.93261	8.97064	8.91797	8.96108	9.05947	8.82086	9.03871	9.29702	9.39873	9.50408
Btf3l4	basic transcription factor 3-like 4	4.21041	3.82304	3.78435	3.35271	3.75991	3.57978	3.70788	3.69761	3.79367	3.15616	5.38866	3.91747
Btg1	B-cell translocation gene 1, anti-proliferative	6.03963	6.00491	5.58341	6.29011	5.55065	5.54326	5.95658	5.63009	5.78909	6.99509	8.12172	7.50389
Btg2	BTG family, member 2	4.12573	3.82422	4.05269	3.70242	3.04047	2.99048	3.50691	2.73122	4.12062	3.63838	3.99457	4.81565
Btg3	BTG family, member 3	2.08123	1.90921	1.81738	2.24993	2.00532	1.81036	1.47872	2.00749	1.70991	2.5309	3.82737	5.45564
Btg4	B-cell translocation gene 4	1.53408	1.66054	1.865	1.75224	1.90607	1.95361	1.98196	1.96022	1.39349	1.80568	1.4802	1.4326
Btk	Bruton agammaglobulinemia tyrosine kinase	1.30006	1.38043	1.56457	1.42157	1.47565	1.29083	1.64736	1.66432	1.36615	2.16529	1.9174	2.40733
Btla	B and T lymphocyte associated	1.35515	1.16037	1.3697	1.38345	1.42066	1.63764	1.35751	2.34579	1.65876	1.99649	1.88347	1.67195
Btn1a1	butyrophilin, subfamily 1, member A1	1.16658	1.24732	1.26396	1.21357	1.35333	1.19694	1.15184	1.24723	1.29363	1.53894	1.27688	1.08828
Btn2a2	butyrophilin, subfamily 2, member A2	1.56598	1.60177	1.98709	1.78083	1.65305	1.64486	1.85578	1.54112	1.65773	1.68068	1.85326	1.94412
Btn3a2	butyrophilin, subfamily 3, member A2	1.09744	1.14871	1.05848	1.12923	1.18835	1.34442	1.21504	1.42875	0.960083	1.3542	1.0242	1.34905
Btnl2	butyrophilin-like 2	1.64203	1.89218	1.59962	1.42619	1.66126	1.90436	1.90345	2.0053	2.12958	2.23161	1.63975	1.53807
Btnl3	butyrophilin-like 3	2.09231	1.4681	2.06192	2.04971	2.09856	1.91349	2.07279	2.2751	1.95634	1.51387	1.7567	2.00414
Btnl5	butyrophilin-like 5	2.01659	1.56209	1.75144	1.40376	1.42079	1.75152	1.73714	2.05773	2.30652	1.96341	1.39767	2.06828
Btnl7	butyrophilin-like 7	1.19524	1.99958	1.67444	1.4026	2.03899	2.38818	1.74044	1.64763	1.96755	1.66445	1.80986	1.785
Btrc	beta-transducin repeat containing E3 ubiquitin protein ligase	5.29494	5.12485	5.29289	5.14584	5.02254	5.09151	5.09066	4.9799	4.99296	4.51533	5.15834	6.10597
Bub1	BUB1 mitotic checkpoint serine/threonine kinase	2.64966	2.30231	2.00947	2.1019	1.94038	2.18379	2.02556	2.05781	2.0476	3.93827	4.91201	4.33592
Bub1b	BUB1 mitotic checkpoint serine/threonine kinase B	1.445	1.51677	1.54287	1.55423	1.54182	1.53697	1.52112	1.42846	1.53276	3.32228	3.00072	2.326
Bub3	BUB3 mitotic checkpoint protein	4.12027	4.01778	3.65763	4.24743	4.08861	3.56803	3.95565	3.67996	3.52354	4.23439	5.50143	5.23275
Bud13	BUD13 homolog	1.64635	2.01803	1.49011	1.88882	1.38527	1.99125	1.82965	1.99186	1.48371	1.52665	1.94733	1.70446
Bud31	BUD31 homolog	4.33862	4.52236	3.97963	4.13378	4.12329	4.27033	4.36291	3.54484	3.95772	4.22982	5.8591	4.60961
Bves	blood vessel epicardial substance	5.98318	5.93035	5.79138	5.70018	5.18993	5.35668	5.70611	5.37	5.66205	3.04995	4.54561	3.02459
Bzrap1	benzodiazepine receptor (peripheral) associated protein 1	1.37875	1.33906	1.69349	1.68611	1.71773	1.54174	1.65843	2.12944	1.95299	1.76279	1.21491	1.67391
Bzw1	basic leucine zipper and W2 domains 1	6.9439	6.26769	6.51504	6.32306	6.59696	6.88977	6.66002	6.36229	6.3136	7.08657	6.61029	6.73767
Bzw2	basic leucine zipper and W2 domains 2	5.97824	5.7522	6.0245	6.20391	5.50562	5.40208	5.70684	5.45309	5.52077	4.06101	5.41914	3.73853
C1d	C1D nuclear receptor co-repressor	3.47982	2.57896	2.50969	2.68209	2.26218	2.84089	2.60542	2.43826	2.64989	1.95356	2.20724	2.3178
C1galt1	core 1 synthase, glycoprotein-N-acetylgalactosamine 3-beta-galactosyltransferase, 1	5.0749	5.2319	4.71982	4.38552	4.07029	4.50673	4.72255	3.7466	3.99646	2.73783	4.54354	3.8675
C1galt1c1	C1GALT1-specific chaperone 1	2.58171	2.1032	1.90703	1.8646	1.7845	2.03336	2.04433	2.2076	1.94988	2.21556	2.1399	2.15284
C1qa	complement component 1, q subcomponent, A chain	2.95546	3.58871	3.14711	3.27424	4.02196	3.37351	3.41444	3.45416	4.23818	6.26253	6.70252	8.51261
C1qb	complement component 1, q subcomponent, B chain	1.99913	2.51688	2.33628	2.49958	3.05144	2.33777	2.79282	2.78024	2.57596	5.43161	5.73112	7.37584
C1qbp	complement component 1, q subcomponent binding protein	6.21118	6.42484	6.49465	6.37446	6.425	6.37151	6.4276	6.04378	6.26235	6.5747	6.617	5.9141
C1qc	complement component 1, q subcomponent, C chain	2.30721	3.18557	2.69724	2.60106	3.61304	2.93255	3.33727	2.66331	3.17399	4.85581	5.32709	6.79625
C1ql1	complement component 1, q subcomponent-like 1	1.71651	1.41644	1.40187	1.77125	1.56524	1.83046	1.13879	1.70715	1.37673	1.65039	1.55104	2.46338
C1ql2	complement component 1, q subcomponent-like 2	1.3772	1.67125	2.06681	1.11474	1.36509	1.79053	1.37912	1.89049	1.49486	1.5326	1.2415	1.58927
C1ql3	complement component 1, q subcomponent-like 3	2.14139	1.60556	1.67927	1.35273	2.01896	1.78647	1.85888	2.25845	1.53058	1.67775	2.2586	1.97518
C1ql4	complement component 1, q subcomponent-like 4	1.11776	1.55385	1.28437	1.46781	2.03494	1.42013	1.67117	1.23925	1.52234	1.12619	1.21531	1.21769
C1qtnf1	C1q and tumor necrosis factor related protein 1	1.74426	1.71283	1.75154	1.52581	2.03847	1.75106	2.20326	1.81102	2.75057	2.31623	1.60778	2.75363
C1qtnf2	C1q and tumor necrosis factor related protein 2	2.56298	2.79834	2.68371	2.32718	2.84298	2.46037	2.85323	2.93683	2.54064	3.76227	2.94401	2.76664
C1qtnf3	C1q and tumor necrosis factor related protein 3	1.75833	1.59443	1.5489	1.42754	1.664	1.5778	2.01557	1.55668	1.57865	1.14953	4.00702	2.04325
C1qtnf4	C1q and tumor necrosis factor related protein 4	1.50665	1.62155	1.61599	1.31351	1.68357	2.00532	1.73922	1.652	2.05196	1.70649	1.43549	1.79553
C1qtnf5	C1q and tumor necrosis factor related protein 5	1.81484	1.71779	1.74305	1.39564	2.0789	1.91247	2.2773	1.66112	1.90662	3.13849	3.27692	3.41258
C1qtnf6	C1q and tumor necrosis factor related protein 6	2.01269	1.94954	1.90513	1.86417	2.64519	2.24242	2.04556	1.83778	2.16811	4.73316	3.17987	5.22453
C1qtnf7	C1q and tumor necrosis factor related protein 7	1.33566	1.83885	1.45682	1.65751	1.34756	1.33036	1.47698	1.58638	1.74128	1.98842	1.93728	2.05207
C1qtnf9	C1q and tumor necrosis factor related protein 9	3.34621	3.24097	3.94813	3.70922	2.50591	3.42308	3.20539	3.21501	2.78074	1.90855	2.13094	2.26045
C1r	complement component 1, r subcomponent	3.92817	5.06195	4.6465	4.8152	5.81185	4.51102	5.37781	5.70446	6.31246	7.3754	7.3816	8.06887
C1rl	complement component 1, r subcomponent-like	1.60103	1.64647	1.51869	1.4395	1.70324	1.63806	1.60321	1.38241	1.56067	1.87181	1.66208	1.95528
C1s	complement component 1, s subcomponent	3.40123	3.77841	3.48684	3.89904	4.511	3.63622	4.04321	4.61177	4.61208	5.62591	6.49019	6.41327
C2	complement component 2	1.69149	2.09623	2.29953	1.6321	2.30651	2.29523	2.82576	1.49873	2.47038	3.90829	3.3309	2.56774
C2cd2	C2 calcium-dependent domain containing 2	5.42447	5.21023	5.84904	5.21777	4.9291	5.3245	5.65658	4.73759	5.06024	3.35415	3.75193	3.77218
C2cd2l	C2CD2-like	2.81218	2.9388	2.90143	2.58165	2.96773	2.91857	2.86516	3.02568	2.93416	3.32727	3.12559	2.98492
C2cd3	C2 calcium-dependent domain containing 3	2.57697	2.77658	2.52387	2.5119	2.70024	2.54883	2.66723	3.06633	1.95003	2.48277	3.42597	2.24165
C2cd4a	C2 calcium-dependent domain containing 4A	3.91175	3.49206	4.36087	3.59232	4.4326	4.49509	4.19495	3.87511	4.48981	3.18506	3.4217	3.51287
C2cd4b	C2 calcium-dependent domain containing 4B	1.45291	1.29424	1.35438	1.37538	2.06239	1.57615	1.67231	1.54727	1.68472	2.0481	1.60544	1.40604
C2cd4c	C2 calcium-dependent domain containing 4C	1.78134	1.80081	1.95307	1.73157	1.90068	1.90338	2.044	1.53404	1.88809	2.01819	1.74245	1.86383
C2cd4d	C2 calcium-dependent domain containing 4D	1.81189	1.9094	2.13173	1.97808	2.29739	1.81396	1.8283	1.65658	1.93	1.63979	1.63315	1.83905
C2cd5	C2 calcium-dependent domain containing 5	4.32198	4.00436	3.88045	4.62413	3.71093	3.70658	3.83659	3.69358	3.65476	2.95143	3.1624	2.75897
C3	complement component 3	1.62642	1.83152	1.93449	1.70251	1.77249	1.97056	1.82403	1.92896	1.82002	3.36966	2.29281	8.24934
C3ar1	complement component 3a receptor 1	1.62787	1.8348	1.84365	1.42686	1.94911	1.64903	1.92979	1.77287	1.65739	2.47609	3.32383	3.44694
C4b	complement component 4B (Chido blood group)	1.94037	2.38189	2.27708	2.53892	2.9061	1.98554	4.01058	3.06543	3.38828	6.20837	4.16748	3.76486
C4bpa	complement component 4 binding protein, alpha	1.73563	1.56319	1.72095	1.44767	1.61996	1.73392	1.77448	1.75464	2.01786	1.58497	1.57887	1.65782
C4bpb	complement component 4 binding protein, beta	1.28415	1.08309	1.21287	1.33226	1.23537	1.382	1.26111	2.16949	1.32415	1.28492	0.979502	1.46688
C5	complement component 5	1.36158	1.27027	1.40261	1.4364	1.44978	1.29713	1.38664	1.47913	1.4208	1.54915	1.5712	1.23004
C6	complement component 6	1.61168	1.84694	1.89086	1.76245	2.06002	2.02738	2.82884	2.10007	1.96075	5.0826	2.22054	3.29289
C7	complement component 7	3.75076	3.95443	3.40073	3.55918	4.93162	2.99383	4.60073	4.24276	5.31056	6.85197	7.20901	7.39464
C8a	complement component 8, alpha polypeptide	1.26222	1.42987	1.58046	1.24556	1.54297	1.20518	1.46702	1.94243	1.41841	1.25071	1.08362	1.51409
C8b	complement component 8, beta polypeptide	1.73988	1.73025	2.01479	1.82212	1.66783	2.04143	1.97001	1.85788	2.30681	1.87423	1.89099	1.4713
C8g	complement component 8, gamma polypeptide	3.77795	3.68283	3.17896	4.06928	3.4554	2.72597	3.29173	2.66683	3.37467	2.82254	2.54802	2.54419
C9	complement component 9	1.33101	1.39089	1.36877	1.32612	1.40595	1.52155	1.40546	1.38967	1.56584	1.47005	1.23171	1.37888
Caap1	caspase activity and apoptosis inhibitor 1	3.86423	3.56998	3.547	2.73729	2.94286	3.13768	3.19048	2.60154	3.81033	3.58394	3.58521	2.66374
Cab39	calcium binding protein 39	8.18918	8.02145	7.98058	8.06728	8.03197	8.20448	8.05916	7.87983	7.71172	5.93735	6.80704	6.75448
Cab39l	calcium binding protein 39-like	7.49079	7.22726	7.11344	7.1765	6.70024	7.21657	6.8876	6.79246	6.90229	4.8003	5.42591	4.62341
Cabin1	calcineurin binding protein 1	3.18603	3.06481	3.10826	2.97847	2.66711	2.51788	2.94799	2.63841	2.83785	4.26673	2.89506	2.93475
Cables1	Cdk5 and Abl enzyme substrate 1	1.65881	1.66582	1.70216	1.4594	1.41574	1.6168	1.65136	1.71921	1.68074	1.58165	1.35155	2.26285
Cables2	Cdk5 and Abl enzyme substrate 2	3.25842	3.22251	3.41891	2.934	3.17988	3.18678	3.36567	3.12648	3.35744	3.34853	4.18774	3.17668
Cabp1	calcium binding protein 1	1.91502	2.15509	1.91672	2.74996	2.23631	1.79578	1.54504	2.15212	2.76628	2.44183	1.642	2.42516
Cabp2	calcium binding protein 2	1.52163	1.86734	1.77674	1.3998	1.76168	1.8194	1.87583	2.17167	1.97217	1.97775	1.68128	1.59562
Cabp4	calcium binding protein 4	1.52637	1.47977	1.45759	1.53859	1.50494	1.6864	1.49415	1.61053	1.50306	1.21638	1.35584	1.86944
Cabp5	calcium binding protein 5	1.31455	1.35463	1.08379	1.3784	1.44086	1.35244	1.38802	1.48104	1.47417	1.46478	1.1491	1.36769
Cabp7	calcium binding protein 7	1.64545	1.96975	1.92372	1.81508	2.34941	2.31211	2.19575	1.74528	2.08974	1.80699	1.85048	1.48441
Cabs1	calcium-binding protein, spermatid-specific 1	1.4116	1.4	1.54354	1.5387	1.63998	1.3712	1.49537	1.54656	1.5178	1.67227	1.66214	1.72377
Cacfd1	calcium channel flower domain containing 1	1.8268	1.60204	1.79764	1.64714	1.6804	1.85283	1.67099	1.72009	1.94655	1.65657	1.69772	1.75845
Cachd1	cache domain containing 1	1.49199	1.52314	1.59729	1.78763	1.51665	1.43844	2.458	1.97115	2.02159	3.02873	2.36691	5.49461
Cacna1a	calcium channel, voltage-dependent, P/Q type, alpha 1A subunit	2.33404	2.36719	2.535	2.82916	2.45776	2.6384	2.74315	2.25881	2.47254	2.0254	1.76007	1.96467
Cacna1b	calcium channel, voltage-dependent, N type, alpha 1B subunit	1.66943	1.77577	1.84574	1.98202	1.60352	1.82829	1.66393	1.96701	1.91105	1.63087	1.79569	1.70684
Cacna1c	calcium channel, voltage-dependent, L type, alpha 1C subunit	1.64487	1.61455	1.78419	1.55231	1.62692	1.58373	1.64979	1.54598	1.52948	1.65977	1.61053	1.75973
Cacna1d	calcium channel, voltage-dependent, L type, alpha 1D subunit	1.50508	1.36317	1.67309	1.39357	1.46601	1.34578	1.50476	1.86892	1.66445	1.55387	1.5407	1.48862
Cacna1e	calcium channel, voltage-dependent, R type, alpha 1E subunit	1.30873	1.28836	1.57696	1.45294	1.45908	1.78347	1.38704	1.45795	1.52376	1.4197	1.36463	1.20186
Cacna1f	calcium channel, voltage-dependent, L type, alpha 1F subunit	1.55485	1.57213	1.53049	1.4549	1.56674	1.36265	1.57157	1.4827	1.55186	1.38955	1.57269	1.25638
Cacna1g	calcium channel, voltage-dependent, T type, alpha 1G subunit	1.59549	1.41104	1.63333	1.84564	1.96614	1.57563	2.17292	1.7221	1.96918	4.47486	1.66018	2.79985
Cacna1h	calcium channel, voltage-dependent, T type, alpha 1H subunit	2.07069	2.27092	2.3939	2.4331	2.35794	2.41605	2.14166	2.21394	2.04017	2.49066	2.16595	2.63492
Cacna1i	calcium channel, voltage-dependent, T type, alpha 1I subunit	1.21897	1.23659	1.35608	1.4074	1.29933	1.63859	1.58168	1.53554	1.83533	1.33942	1.25219	3.08553
Cacna2d1	calcium channel, voltage-dependent, alpha2/delta subunit 1	9.29132	9.21027	9.21808	9.32688	9.33642	9.3994	9.24283	9.21884	9.24251	2.17401	7.88345	6.35012
Cacna2d2	calcium channel, voltage-dependent, alpha 2/delta subunit 2	1.98389	1.95911	2.09276	2.63702	2.25422	2.30004	2.33893	2.00316	2.25079	2.11026	1.89354	2.14421
Cacna2d3	calcium channel, voltage-dependent, alpha2/delta subunit 3	1.74381	1.58837	1.62309	1.52262	1.68386	1.73555	1.71759	1.86096	1.48594	1.66205	1.4049	1.76421
Cacna2d4	calcium channel, voltage-dependent, alpha 2/delta subunit 4	1.59105	1.71969	1.69744	1.99208	1.71076	1.65003	1.99775	1.95129	1.95904	1.56652	1.89405	1.71639
Cacnb1	calcium channel, voltage-dependent, beta 1 subunit	6.87058	6.93622	6.97308	7.11447	6.96428	6.92403	7.21287	6.73934	7.25141	3.97733	7.39431	5.14337
Cacnb2	calcium channel, voltage-dependent, beta 2 subunit	2.31838	2.00116	1.97113	1.96286	2.20197	1.86951	1.89879	2.46917	1.87731	1.92519	2.21824	1.57367
Cacnb3	calcium channel, voltage-dependent, beta 3 subunit	2.05329	1.77818	2.54437	2.14796	1.97968	1.56485	2.18033	2.27159	1.6916	2.6042	2.695	2.93854
Cacnb4	calcium channel, voltage-dependent, beta 4 subunit	1.06105	1.10902	1.05561	1.30723	1.21121	1.10203	1.24191	1.51217	1.23317	1.68889	1.18129	1.01784
Cacng1	calcium channel, voltage-dependent, gamma subunit 1	8.6654	8.5937	8.746	8.58217	8.69915	8.71339	8.92616	8.71729	8.7581	2.61856	7.54843	3.00774
Cacng2	calcium channel, voltage-dependent, gamma subunit 2	1.38327	1.55059	1.70094	1.29909	1.59463	1.77409	1.57005	1.86176	1.57221	1.76028	1.78734	1.46104
Cacng3	calcium channel, voltage-dependent, gamma subunit 3	1.53763	1.93257	1.57079	1.7131	1.74097	1.43506	1.84305	1.80369	2.44379	1.68595	1.69554	2.6321
Cacng4	calcium channel, voltage-dependent, gamma subunit 4	1.58901	1.54187	1.93936	1.85011	2.26525	1.88128	2.06681	1.74304	1.97929	1.61572	1.74309	1.77718
Cacng5	calcium channel, voltage-dependent, gamma subunit 5	1.30893	1.6031	1.23365	1.25363	1.4256	1.42715	1.84773	1.39018	1.57107	1.53824	1.10813	1.58706
Cacng6	calcium channel, voltage-dependent, gamma subunit 6	6.5436	6.24542	6.00827	6.09835	5.78576	5.32787	6.70744	6.31688	5.70294	2.93957	4.6417	2.42875
Cacng7	calcium channel, voltage-dependent, gamma subunit 7	4.89434	5.15911	5.52505	5.15174	5.67422	5.23065	5.4951	5.13531	5.16279	2.09405	2.27165	4.22292
Cacng8	calcium channel, voltage-dependent, gamma subunit 8	2.07658	2.14697	2.32721	2.12737	2.17514	2.1987	2.22949	2.08086	1.99342	2.31548	1.98531	2.21825
Cactin	cactin, spliceosome C complex subunit	2.32335	2.23253	2.58976	1.99687	1.95353	2.73994	2.92325	1.72357	2.48365	1.86652	2.30621	2.65678
Cacul1	CDK2-associated, cullin domain 1	5.62579	5.54366	5.47248	5.3935	5.36851	5.39204	5.43737	5.42244	5.35514	5.04275	5.3947	5.37375
Cacybp	calcyclin binding protein	8.40298	7.75559	7.57873	7.81424	7.35997	7.96442	7.77006	7.78483	7.09511	6.11256	8.32808	7.37997
Cad	carbamoyl-phosphate synthetase 2, aspartate transcarbamylase, and dihydroorotase	2.25625	2.34805	2.45368	2.52921	2.33837	2.27858	2.47336	2.18543	2.37421	3.40903	4.04592	2.76638
Cadm1	cell adhesion molecule 1	1.60761	1.6873	1.54003	1.6466	1.66641	1.832	1.59143	1.62018	1.49301	1.76621	2.69702	1.26904
Cadm2	cell adhesion molecule 2	1.23089	1.39303	1.41896	1.42523	1.35733	1.47836	1.13376	1.48834	1.63436	1.41237	1.36764	1.53445
Cadm3	cell adhesion molecule 3	3.33766	4.19782	4.34948	4.03975	5.3846	4.23432	4.7704	4.9851	5.56521	7.45753	3.25125	2.89515
Cadm4	cell adhesion molecule 4	1.99972	1.97654	2.09907	2.06349	2.22652	2.06361	2.01282	1.5603	1.85268	2.8184	2.66942	3.69761
Cadps2	Ca++-dependent secretion activator 2	1.44979	1.87156	1.41732	1.36661	1.63884	1.37407	1.26005	1.32571	1.55762	1.90353	1.37682	1.49069
Cage1	cancer antigen 1	1.71314	1.66987	1.89429	1.56362	1.60744	1.74704	1.57199	1.83264	1.4298	1.48049	1.65423	1.58053
Calb1	calbindin 1	1.2129	1.02555	1.20771	1.58178	1.34072	1.23653	1.02951	1.26516	1.51539	1.22212	1.32901	1.09941
Calb2	calbindin 2	1.32688	1.60598	1.58285	1.44776	1.28622	1.43674	1.5193	1.73584	1.4807	1.68972	1.65646	2.02974
Calca	calcitonin-related polypeptide alpha	1.47327	1.35966	1.76271	1.62761	1.53503	1.79952	1.80512	1.25557	1.56961	1.39411	1.39907	2.71707
Calcb	calcitonin-related polypeptide, beta	1.9707	1.93317	2.55874	2.0908	2.42574	2.31136	2.03612	1.51342	2.27611	1.71453	1.8205	4.51202
Calcoco1	calcium binding and coiled coil domain 1	5.68453	5.7986	5.44006	5.80656	5.76475	5.82098	5.48148	6.09241	5.48602	4.58333	6.25757	4.63875
Calcoco2	calcium binding and coiled-coil domain 2	1.46424	1.38317	1.32454	1.55276	1.16503	1.11731	1.30172	1.50212	1.55038	1.40604	1.46559	1.58578
Calcr	calcitonin receptor	1.14815	1.20678	1.40276	1.43614	1.30624	1.14676	1.27194	1.2863	1.36921	1.3944	1.15852	1.25163
Calcrl	calcitonin receptor-like	5.06503	4.76074	4.52464	4.67022	4.33932	4.46209	4.6419	4.31516	4.65006	7.8649	5.33856	5.3861
Cald1	caldesmon 1	5.28493	5.42721	5.22258	5.41478	5.49552	5.03695	5.27008	5.34051	5.36902	6.18304	7.10072	7.71298
Calhm1	calcium homeostasis modulator 1	1.24871	1.54943	2.28554	1.73695	1.74884	1.46157	1.46708	1.36945	1.58555	1.8457	1.3341	1.76781
Calhm2	calcium homeostasis modulator 2	2.30694	2.08273	1.61508	1.70629	1.68187	1.61587	1.97829	1.66791	1.949	2.56242	2.04873	3.57701
Calhm3	calcium homeostasis modulator 3	1.48743	1.54721	1.53923	1.48567	1.8426	1.902	1.52506	1.74282	1.61268	1.98316	1.72212	2.10367
Calm1	calmodulin 1	7.03131	6.85351	6.93144	6.74989	6.77129	6.82437	7.13902	7.2333	6.87889	6.16515	6.19074	5.79503
Calm2	calmodulin 2	7.93561	7.57148	7.54371	7.58483	7.23779	7.26129	7.7197	7.29217	7.45243	7.08469	7.09188	7.25317
Calm3	calmodulin 3	8.52004	8.36818	8.49984	8.42923	8.56031	8.54641	8.68515	8.29339	8.55373	7.63164	6.67516	7.38282
Calml3	calmodulin-like 3	1.2947	1.59486	1.59414	1.5576	1.44148	1.55836	1.507	1.46613	1.73924	1.30906	1.20497	1.44568
Calml4	calmodulin-like 4	1.90434	1.98075	1.81318	2.09716	1.6354	2.17734	1.75023	1.69424	1.66601	3.76866	1.46843	1.3782
Calml5	calmodulin-like 5	1.36386	1.45351	1.72755	1.59856	1.1979	1.46796	1.61135	1.81275	1.71482	1.34926	1.38817	1.36351
Caln1	calneuron 1	1.50155	1.75702	1.69143	1.53824	1.5768	1.87697	1.89379	1.58638	1.89568	1.60188	1.44206	1.67179
Calr	calreticulin	8.11471	8.04704	8.05273	8.05075	8.03994	8.22396	8.21886	7.77067	7.86452	9.34996	9.20492	9.94211
Calr3	calreticulin 3	1.71923	1.87393	1.72724	1.79069	1.6872	1.93837	1.88731	1.69924	1.6812	1.67553	1.75217	1.9107
Calr4	calreticulin 4	1.20632	1.24905	1.43212	1.2137	1.35369	1.39145	1.36306	1.19993	1.37556	1.13607	1.51998	1.25765
Calu	calumenin	6.46292	6.36491	6.24604	6.28177	6.46857	6.13774	6.31935	6.31024	5.9269	8.38902	7.97285	8.44303
Caly	calcyon neuron-specific vesicular protein	1.80889	1.77535	2.06797	1.90857	1.60779	1.76344	1.91999	1.89125	2.03947	1.77347	1.79017	1.71715
Camk1	calcium/calmodulin-dependent protein kinase I	3.00494	3.71542	3.07755	2.38283	2.53705	3.01459	3.28047	3.14329	2.68293	4.25263	3.88724	3.71127
Camk1d	calcium/calmodulin-dependent protein kinase ID	1.71859	2.04986	1.70805	2.32316	2.28842	1.79873	1.90795	2.50869	1.9799	1.62483	3.05621	2.54731
Camk1g	calcium/calmodulin-dependent protein kinase IG	1.50347	1.48645	1.87209	1.41707	1.88921	1.8684	1.50852	2.69622	1.44006	1.6202	1.45398	1.43463
Camk2a	calcium/calmodulin-dependent protein kinase II alpha	4.20946	4.23358	4.45323	3.96486	4.47552	3.98472	4.32485	3.83154	4.09288	1.99413	2.67122	2.53164
Camk2b	calcium/calmodulin-dependent protein kinase II beta	6.29452	6.56491	6.78835	6.7094	7.04409	6.56427	6.53039	6.77508	6.64913	2.5282	5.53485	3.51784
Camk2d	calcium/calmodulin-dependent protein kinase II delta	6.21634	6.25297	6.41638	6.38617	6.30091	6.48938	6.7319	5.95014	6.6596	4.19374	6.28053	5.32376
Camk2g	calcium/calmodulin-dependent protein kinase II gamma	6.90049	6.86626	7.02141	6.98351	6.80438	7.01222	7.05742	6.91417	6.82578	4.14513	4.62926	4.16324
Camk2n1	calcium/calmodulin-dependent protein kinase II inhibitor 1	4.23819	4.31094	4.12585	4.13781	4.40365	4.33213	4.39296	4.79502	4.65826	6.37068	4.24341	6.17243
Camk2n2	calcium/calmodulin-dependent protein kinase II inhibitor 2	1.59967	1.32957	1.57967	1.28099	1.59957	1.17041	1.81296	1.65442	1.53819	1.74816	1.64176	2.13174
Camk4	calcium/calmodulin-dependent protein kinase IV	1.13714	1.36445	1.46126	1.25746	1.35636	1.38556	1.57109	1.65034	1.63612	1.19783	1.17304	1.70355
Camkk1	calcium/calmodulin-dependent protein kinase kinase 1, alpha	1.36109	1.63887	1.37505	1.7426	1.86355	1.57777	1.23339	1.53137	1.73521	2.74504	1.60641	1.29637
Camkk2	calcium/calmodulin-dependent protein kinase kinase 2, beta	2.27957	2.42536	2.28973	2.21797	2.88609	2.33677	2.60675	2.59205	3.0525	3.00848	2.91231	3.11093
Camkmt	calmodulin-lysine N-methyltransferase	1.69617	2.35342	1.84427	1.8492	1.70925	1.69929	1.57681	1.96023	1.64748	2.23536	2.4281	2.39535
Camkv	CaM kinase-like vesicle-associated	1.50409	1.22808	1.72817	1.68918	1.80322	1.62486	1.89374	1.58066	2.0318	1.72924	1.55744	2.50188
Camlg	calcium modulating ligand	2.79704	2.68278	2.57466	2.52943	2.38571	2.17754	2.45871	1.86028	1.80624	2.34388	4.13555	3.24311
Camp	cathelicidin antimicrobial peptide	1.8888	1.59344	2.05291	1.59294	1.93447	1.67496	1.761	1.54338	2.207	1.83262	1.61964	1.62578
Camsap1	calmodulin regulated spectrin-associated protein 1	4.0369	4.01797	4.32816	4.15235	3.78029	4.10771	4.10564	3.45401	3.52038	2.50984	3.25311	2.93795
Camsap2	calmodulin regulated spectrin-associated protein family, member 2	5.13307	4.8288	4.87635	5.0833	4.78613	5.01612	5.14883	4.48636	4.92022	4.42969	5.0931	5.37956
Camsap3	calmodulin regulated spectrin-associated protein family, member 3	1.6836	1.62578	1.27557	1.31953	1.73661	1.75835	1.83196	1.38676	1.35055	1.69212	1.4922	1.72711
Camta1	calmodulin binding transcription activator 1	3.58187	3.41087	3.33684	3.10924	2.93848	3.31502	3.22484	3.02659	3.2698	2.90575	2.88831	3.25044
Camta2	calmodulin binding transcription activator 2	4.99611	4.98966	5.00475	5.0366	4.74379	4.59356	5.04173	5.08301	4.71068	3.88849	4.19939	3.81208
Cand1	cullin-associated and neddylation-dissociated 1	3.98341	3.73654	3.26485	3.76452	3.56295	3.2806	3.62285	2.84048	2.86971	5.34199	6.07642	5.67888
Cand2	cullin-associated and neddylation-dissociated 2 (putative)	6.01388	6.22065	6.27774	6.15669	6.10496	5.97513	6.13247	5.64391	5.77064	3.53461	5.23676	2.57904
Cant1	calcium activated nucleotidase 1	2.05284	1.96954	2.06255	2.12773	2.37302	2.2748	2.06872	2.33978	2.36439	2.03184	2.8556	2.35453
Canx	calnexin	7.48232	7.05579	7.17333	7.25468	7.21166	7.04049	7.07758	7.16916	7.28095	8.50235	8.74566	8.76132
Cap1	CAP, adenylate cyclase-associated protein 1 (yeast)	4.59404	4.50564	4.03506	4.53654	4.55026	4.16385	4.57197	4.0318	4.59908	6.88582	6.91212	7.76574
Cap2	CAP, adenylate cyclase-associated protein, 2 (yeast)	8.27969	8.23982	8.25356	8.51414	8.19722	8.30344	8.27828	8.29273	8.35338	1.50476	8.883	4.48907
Capg	capping protein (actin filament), gelsolin-like	1.86811	1.74221	2.34483	2.37367	2.05077	2.11911	2.18778	2.46587	2.23296	2.73446	2.92633	5.42512
Capn1	calpain 1, (mu/I) large subunit	4.0828	4.04508	4.31107	4.23488	4.38908	3.97221	4.29533	3.93353	4.12395	4.08225	4.17417	2.9801
Capn11	calpain 11	1.40751	1.31873	1.37599	1.36974	1.47475	1.55399	1.39303	1.44946	1.63993	1.3563	1.32944	1.70467
Capn12	calpain 12	1.68012	1.96764	1.77836	1.8139	1.79239	1.70229	1.93554	1.48302	2.36944	1.9428	1.53774	1.90775
Capn13	calpain 13	1.02325	1.29483	1.11645	1.34355	1.67201	1.37124	1.57056	1.51066	1.33055	1.33097	1.42814	1.42211
Capn15	calpain 15	1.84651	2.11095	1.84365	1.66549	2.19368	2.08714	1.97742	2.00927	1.9707	2.31359	1.83059	2.14041
Capn2	calpain 2, (m/II) large subunit	5.42565	5.57254	5.38353	5.36468	5.35394	5.56509	5.62141	5.20317	4.91642	5.64599	5.74993	5.74579
Capn3	calpain 3	7.3596	7.56661	7.56322	7.29862	7.52955	7.42189	7.59814	7.36688	7.47092	2.63929	5.2239	2.66734
Capn5	calpain 5	1.7104	1.41162	1.90499	1.84873	1.79414	1.75557	1.9855	2.3388	2.03455	2.93016	2.99657	3.08842
Capn6	calpain 6	2.06895	1.99909	2.18021	2.14172	2.40929	2.11149	2.36141	1.8429	2.18642	4.66041	6.06949	2.13239
Capn7	calpain 7	5.36871	5.0591	4.89195	5.06901	4.94269	5.05138	5.11962	5.28127	4.51528	5.65788	4.83201	4.49652
Capn8	calpain 8	1.81026	1.54846	1.81957	1.35031	1.96303	1.99119	1.57041	1.55774	1.95432	2.2423	1.73537	1.95095
Capn9	calpain 9	1.37804	1.35558	1.47118	1.33118	1.37318	1.44203	1.44231	1.54673	1.47728	1.31851	1.37348	1.40095
Capns1	calpain, small subunit 1	7.03156	7.12785	7.25478	7.15193	7.11616	6.98562	7.32091	6.73203	6.97651	7.72494	7.57635	7.72783
Capns2	calpain, small subunit 2	1.60734	1.79602	1.77224	1.79326	1.9052	1.74298	2.00128	1.6943	1.66129	2.13782	1.68993	1.69238
Caprin1	cell cycle associated protein 1	6.92175	6.76193	6.79617	6.90839	6.86518	6.83496	6.7405	6.65975	6.39782	8.06083	8.0667	8.10692
Caps2	calcyphosine 2	1.5457	1.49499	1.3887	1.75277	1.28584	1.49152	1.29591	1.42809	1.33275	1.65213	1.28689	1.63153
Capsl	calcyphosine-like	1.10864	0.99103	1.18209	1.15009	1.13257	1.44078	1.19035	1.20348	1.16663	1.18424	1.02404	1.19765
Capza1	capping protein (actin filament) muscle Z-line, alpha 1	5.9742	5.62989	5.56363	5.61374	5.61302	5.4067	5.96825	5.62343	5.30013	7.69048	7.84363	7.98625
Capza2	capping protein (actin filament) muscle Z-line, alpha 2	9.72375	9.06613	9.07125	8.83451	9.05199	9.18222	9.1436	9.16931	9.05377	7.1615	7.96408	7.3614
Capza3	capping protein (actin filament) muscle Z-line, alpha 3	1.20485	1.23614	1.16939	1.43698	1.40337	1.12084	1.11101	1.57267	1.39341	1.16966	1.43379	1.16882
Capzb	capping protein (actin filament) muscle Z-line, beta	7.89795	7.67672	7.86357	7.69627	7.82502	7.8497	8.07786	7.92702	8.07466	7.22644	7.77871	7.44291
Car1	carbonic anhydrase I	1.30274	1.47043	1.37286	1.40671	1.43758	1.39869	1.21049	1.30804	1.50709	1.55843	1.55179	1.40009
Car10	carbonic anhydrase 10	1.19778	1.16682	1.32835	1.40487	1.38086	1.30531	1.33955	1.14069	1.30168	1.23593	1.29246	2.20307
Car11	carbonic anhydrase 11	3.68898	3.28448	3.3358	2.77119	3.03668	3.32045	3.31188	3.28924	3.18849	3.11981	2.39078	3.49471
Car12	carbonic anyhydrase 12	1.52364	1.81102	1.50282	1.60544	1.57638	1.4131	1.29338	1.71979	1.31326	1.61899	1.50031	1.4791
Car13	carbonic anhydrase 13	1.27046	1.36036	1.23471	0.684302	1.3816	1.51514	1.65217	1.47459	2.39054	1.28727	1.9903	2.02219
Car14	carbonic anhydrase 14	6.01671	6.07124	5.96674	5.70233	4.81357	5.76869	5.51155	5.63686	4.9297	2.4629	2.25837	1.80637
Car15	carbonic anhydrase 15	1.62507	1.55526	2.13876	1.69887	1.69411	2.02659	1.60513	1.74408	1.7062	1.90531	1.62031	1.82305
Car2	carbonic anhydrase 2	3.58736	3.572	3.1814	3.20998	3.08684	3.11697	2.76279	3.01403	3.06015	2.30691	2.25464	2.88857
Car3	carbonic anhydrase 3	9.63957	10.3002	10.1702	10.115	10.8027	9.85372	10.1874	10.1004	10.5096	9.02417	10.5165	7.00221
Car4	carbonic anhydrase 4	3.09908	3.45226	3.14642	3.31941	2.40051	2.46817	2.68907	2.10421	1.96051	1.66088	1.48875	1.62167
Car5a	carbonic anhydrase 5a, mitochondrial	1.69484	2.05512	2.03131	1.88763	1.60094	1.96383	1.85938	2.37501	2.33171	1.62682	1.91886	1.9195
Car5b	carbonic anhydrase 5B, mitochondrial	1.7959	1.82838	1.95729	2.11233	1.58317	1.58521	2.48679	2.00397	1.96078	3.42617	1.79698	1.5254
Car6	carbonic anhydrase 6	1.67784	2.19263	2.2164	2.1768	1.89616	2.0846	2.18595	2.09218	1.83882	3.31929	2.67329	3.35184
Car7	carbonic anhydrase 7	1.37003	1.7246	1.99261	1.3754	1.82494	1.35326	1.67643	1.57374	2.41204	1.80941	1.4516	2.55827
Car8	carbonic anhydrase 8	1.70002	1.99712	1.42096	1.63325	1.78286	1.6587	1.51548	1.68764	1.9859	2.83707	1.63778	1.95926
Car9	carbonic anhydrase 9	1.71957	1.71266	1.6745	1.86888	1.74847	1.69146	1.77906	2.50017	2.07105	1.79354	1.56688	1.98134
Card10	caspase recruitment domain family, member 10	2.14226	1.96781	2.24899	2.13135	2.30759	2.14978	2.48877	2.19387	1.99064	2.39421	2.8839	1.81765
Card11	caspase recruitment domain family, member 11	2.4691	2.36304	2.69676	2.68549	2.72984	2.85658	2.55975	2.52537	2.79585	2.72397	2.97871	2.92319
Card19	caspase recruitment domain family, member 19	3.18611	3.50593	3.43252	3.65684	3.23487	3.26752	3.17555	3.34206	2.78589	3.12412	3.48626	2.94634
Card6	caspase recruitment domain family, member 6	2.12232	2.05263	2.15695	2.22286	2.05609	1.42442	1.89898	2.6026	2.02669	2.13596	4.11059	2.87567
Card9	caspase recruitment domain family, member 9	1.35185	1.45092	1.3663	1.57578	1.48405	1.44025	1.80679	1.42817	2.06365	1.45922	1.4275	2.1784
Carf	calcium responsive transcription factor	2.82951	2.31884	2.42665	2.52077	2.48407	2.44776	2.41961	2.61815	2.85755	2.61915	3.00287	2.76634
Carhsp1	calcium regulated heat stable protein 1	1.95264	1.95157	1.80161	1.84754	2.54424	1.85247	2.35017	1.77667	2.12352	2.68877	4.5877	3.83436
Carkd	carbohydrate kinase domain containing	2.18472	2.17441	1.74714	1.76783	2.00501	2.59325	2.21945	1.54251	1.63001	1.61192	1.82965	2.10287
Carm1	coactivator-associated arginine methyltransferase 1	6.16457	6.31132	6.36577	6.30196	6.27389	6.3611	6.18518	5.89491	6.39319	6.65624	5.02918	6.10641
Carnmt1	carnosine N-methyltransferase 1	9.81785	9.4244	9.5464	9.53262	9.19488	9.50113	9.38912	8.95259	9.11649	5.30567	6.12494	5.39995
Carns1	carnosine synthase 1	2.47333	2.40249	2.29	2.35771	2.50774	2.28858	2.52353	2.51868	2.32898	2.49472	2.03131	2.32182
Cars	cysteinyl-tRNA synthetase	2.96454	2.82215	3.30038	3.03999	3.07585	2.69156	2.63498	2.41435	3.58381	3.32536	4.42689	4.0983
Cars2	cysteinyl-tRNA synthetase 2, mitochondrial	2.4376	2.31145	2.66024	2.42809	2.22482	2.30798	2.38969	1.89379	2.18441	2.35344	1.72411	1.93193
Cartpt	CART prepropeptide	1.30734	1.35138	1.27939	1.38598	1.40408	1.7	1.34077	1.38184	1.26622	1.12594	1.2757	1.42503
Casc1	cancer susceptibility candidate 1	1.84417	2.04676	2.48157	2.02612	2.17275	2.21304	2.16188	2.32331	2.01224	1.87076	2.1169	2.02182
Casc3	cancer susceptibility candidate 3	4.9116	5.20467	5.01927	4.88347	4.91232	4.86626	5.11804	4.53593	4.49071	4.43536	5.29241	4.85577
Casc4	cancer susceptibility candidate 4	3.46816	3.42305	2.38319	3.02191	3.34595	3.45657	3.23976	2.85778	3.21395	3.88835	5.89784	6.66814
Casc5	cancer susceptibility candidate 5	1.20025	1.06076	1.24912	1.43663	1.36535	1.08939	1.04697	1.70238	1.18877	4.14677	4.54353	2.69649
Cask	calcium/calmodulin-dependent serine protein kinase (MAGUK family)	3.86086	3.62191	3.47746	3.53955	2.73654	3.41627	3.98706	3.29281	2.70219	5.37686	4.5635	4.26144
Caskin1	CASK interacting protein 1	2.06791	2.01053	2.18667	1.91117	2.74186	2.03389	1.89162	2.11646	2.07037	2.25347	2.06403	1.84344
Caskin2	cask-interacting protein 2	2.99944	3.20482	2.9501	3.25081	3.19732	3.34845	3.32369	3.20976	2.74763	2.8681	2.76866	2.16842
Casp1	caspase 1	2.32314	2.43827	1.97836	2.52161	2.5546	2.395	2.39481	2.40303	2.52599	4.37221	3.5141	4.6363
Casp12	caspase 12	2.30619	2.90938	2.43119	2.58526	2.62368	2.22064	2.70539	2.38489	2.23972	3.25184	3.4546	2.92197
Casp14	caspase 14	1.43107	1.63365	1.61127	1.58477	1.80733	1.61684	1.69367	1.72123	2.40653	1.70746	1.27644	1.79528
Casp16	caspase 16, apoptosis-related cysteine peptidase	1.82765	1.93524	1.7568	1.70852	1.9861	2.06053	2.00026	1.72513	2.44232	1.7428	1.77673	1.66521
Casp2	caspase 2	3.03087	2.8464	2.61223	2.64138	2.78621	2.62578	2.9701	2.76878	2.4121	2.88375	3.00696	4.01195
Casp3	caspase 3	3.10644	2.9977	2.07359	2.23897	3.52522	2.81045	2.92202	2.92457	3.278	6.30038	6.77929	6.03857
Casp4	caspase 4, apoptosis-related cysteine peptidase	1.55468	1.7319	1.7766	1.52713	1.50184	1.48336	1.49957	1.7453	1.73772	2.21781	2.25144	2.91622
Casp6	caspase 6	1.85725	2.20541	2.10862	2.35496	2.26857	2.21571	2.40653	1.94777	2.79776	2.27355	2.34472	2.63091
Casp7	caspase 7	4.12081	3.97873	4.13023	3.92132	3.85709	4.08125	4.1189	3.40103	3.86578	3.93636	3.64826	3.31676
Casp8	caspase 8	2.35228	2.45077	2.14455	2.46501	2.44595	2.38846	2.30653	2.32395	1.94243	3.88663	3.6446	4.62726
Casp8ap2	caspase 8 associated protein 2	3.04983	2.48412	2.75414	3.20065	2.59509	2.88678	2.42906	3.27524	2.64995	3.48998	3.66846	3.33126
Casp9	caspase 9, apoptosis-related cysteine peptidase	1.83959	2.29114	2.14509	2.33622	2.0291	1.94455	1.87899	1.73611	2.07595	2.94934	3.02504	2.85841
Casq1	calsequestrin 1 (fast-twitch, skeletal muscle)	10.6569	10.482	10.6582	10.535	10.6563	10.6389	10.663	10.542	10.5981	1.35989	8.45156	4.91569
Casq2	calsequestrin 2 (cardiac muscle)	6.53514	6.74952	5.9046	6.32167	6.03949	4.43008	5.55459	5.12833	6.09413	2.01003	10.3527	5.44498
Casr	calcium-sensing receptor	1.6628	2.01763	1.56975	1.49568	1.6431	1.6287	1.55815	1.63036	2.05565	1.67231	1.57565	2.17226
Cass4	Cas scaffolding protein family member 4	1.675	1.85759	1.92042	1.78383	1.78605	1.96874	1.84698	1.84802	1.98295	2.01552	1.76238	2.53755
Cast	calpastatin	6.75233	6.48361	6.45821	6.67385	6.53427	6.54077	6.67464	6.3191	6.51834	5.81534	6.28987	5.98372
Casz1	castor zinc finger 1	4.62685	4.68574	4.50389	4.514	4.65686	4.51617	4.7419	5.05212	4.64819	2.72086	4.50568	2.27076
Cat	catalase	8.11335	8.31083	8.05397	8.12523	8.11627	8.07093	8.11798	8.26691	7.70902	7.61918	6.6633	7.35347
Catip	ciliogenesis associated TTC17 interacting protein	1.6964	1.4541	1.45059	1.45295	1.42743	1.45045	1.48031	1.361	1.48583	1.73646	1.36298	1.45715
Catsper1	cation channel, sperm associated 1	1.38584	1.29331	1.18473	1.10518	1.52184	1.27752	1.27517	1.3806	1.44926	1.27266	0.881183	1.56862
Catsper2	cation channel, sperm associated 2	1.46703	1.76635	2.0168	1.96095	1.83787	1.90325	1.57396	2.46154	1.74857	1.96984	2.10206	1.90284
Catsper3	cation channel, sperm associated 3	1.59389	1.49808	1.64288	1.74462	1.46061	1.65837	1.40673	1.39089	1.72435	1.5019	1.6916	1.50157
Catsper4	cation channel, sperm associated 4	1.4136	1.34535	1.23619	1.34803	1.31676	1.3209	1.29175	1.16166	1.67274	1.11543	1.3004	1.43098
Catsperb	catsper channel auxiliary subunit beta	1.07	1.21693	1.17809	1.20651	1.09295	1.18701	1.22991	1.49074	1.06008	1.6494	1.24015	1.17207
Catsperd	catsper channel auxiliary subunit delta	1.42534	1.53019	1.54579	1.51529	1.52425	1.63239	1.58886	1.37282	1.5075	1.36388	1.71689	1.7105
Catsperg1	catsper channel auxiliary subunit gamma 1	1.68839	1.47578	1.4951	1.65154	2.14494	1.70116	1.5991	1.78785	1.92792	2.07067	1.67081	1.79713
Cav1	Cav1	6.47732	6.44223	6.10196	6.28672	5.86878	5.79012	6.52983	5.45066	6.28784	5.67053	6.92337	7.22655
Cav2	Cav2	5.24898	4.66853	4.40953	4.38759	4.22174	4.26772	4.7709	3.95493	4.29477	4.94692	3.80376	4.00121
Cav3	caveolin 3	5.94977	6.01357	6.18917	5.99009	6.03572	6.02758	6.03878	5.49323	5.90729	2.44674	6.22704	3.61172
Cb707485	hypothetical LOC100310783	1.42875	1.39676	1.45537	1.43691	1.32452	1.27321	1.19641	1.80828	1.6579	1.17315	1.16661	1.55542
CB741658	CB741658 gene	1.69308	1.64337	1.8115	1.79198	1.92262	1.62661	1.43566	1.78808	1.91601	2.07905	1.76136	1.39089
Cbarp	calcium channel, voltage-dependent, beta subunit associated regulatory protein	1.747	1.88246	1.5922	1.69486	2.08809	1.71268	1.71011	1.80983	1.85761	1.99694	1.9708	2.36889
Cbfa2t2	core-binding factor, runt domain, alpha subunit 2; translocated to, 2	4.01511	4.05926	3.7327	3.64185	3.76676	3.80976	3.61623	2.8585	3.44619	3.95686	3.54696	3.38151
Cbfa2t3	core-binding factor, runt domain, alpha subunit 2; translocated to, 3	2.58031	2.39671	2.78328	2.60083	2.82885	2.41756	2.59531	2.88569	2.77185	1.90145	2.21319	2.13426
Cbfb	core-binding factor, beta subunit	7.35854	6.39139	6.36929	6.27668	5.92463	6.18664	6.49388	5.80199	6.00742	4.97302	6.19985	5.00731
Cbl	Cbl proto-oncogene, E3 ubiquitin protein ligase	3.97538	4.26933	3.7511	4.0122	4.41528	3.98756	4.07407	4.79424	4.46429	5.69203	5.53045	6.57984
Cblb	Cbl proto-oncogene B, E3 ubiquitin protein ligase	4.09274	4.13543	4.03264	3.69921	3.68927	3.85814	3.75203	4.16721	3.8025	4.20979	4.55471	4.61293
Cblc	Cbl proto-oncogene C, E3 ubiquitin protein ligase	1.78199	1.56093	2.00747	1.64942	1.96144	1.92896	1.68079	2.24315	1.85018	1.67732	1.62884	1.44585
Cbll1	Cbl proto-oncogene-like 1, E3 ubiquitin protein ligase	4.16682	3.62214	3.61423	3.62143	3.71378	3.30966	3.67968	3.77554	3.37829	2.68636	4.04542	3.75441
Cbln1	cerebellin 1 precursor	1.2757	1.26529	1.5002	1.35151	1.68266	1.18418	1.41511	1.63776	1.41614	2.99259	1.48305	2.10889
Cbln2	cerebellin 2 precursor	1.54017	1.22584	1.55911	1.57372	1.66048	1.78063	1.68243	1.51566	1.53855	2.95653	1.57372	1.49326
Cbln3	cerebellin 3 precursor	1.65191	1.41603	1.88197	1.70635	1.89429	1.82454	1.95662	1.5913	2.43696	1.84035	1.69648	1.99735
Cbln4	cerebellin 4 precursor	1.47623	1.58811	1.24786	1.49352	1.62319	1.60279	1.51387	1.4637	1.36002	1.54589	1.45087	1.47754
Cbr1	carbonyl reductase 1	2.11106	2.35836	2.42234	1.98107	3.28589	3.12319	2.96148	2.42751	1.76676	3.29472	3.25478	5.32507
Cbr3	carbonyl reductase 3	1.95097	1.57844	1.31966	1.61885	1.91536	2.14563	2.06609	1.66767	1.80129	3.41592	1.54959	2.09136
Cbr4	carbonyl reductase 4	5.08953	4.68899	4.90407	4.58341	3.87946	4.97761	3.65534	3.72195	3.80191	2.12369	3.04897	2.45427
Cbs	cystathionine beta synthase	2.15252	1.91439	2.23653	1.82142	2.06964	2.21885	2.17421	2.22256	2.08544	2.2148	1.90221	2.16181
Cbwd1	COBW domain containing 1	3.14776	2.56123	2.47881	2.45852	2.39139	2.61307	2.33077	2.08431	1.73526	1.88053	2.29745	2.45579
Cbx1	chromobox homolog 1	5.46924	5.6048	5.50527	5.16087	5.32834	5.07625	5.47671	5.0397	5.13597	6.15752	6.08008	6.00135
Cbx2	chromobox homolog 2	2.63124	2.59353	2.91419	2.72051	2.89619	2.8524	3.10732	2.79575	3.31272	3.0994	2.60587	2.11716
Cbx3	chromobox homolog 3	5.21247	5.45802	4.7853	4.57852	4.37838	4.85664	4.85554	3.88266	3.93304	6.46452	6.14189	5.89474
Cbx4	chromobox homolog 4	1.69046	1.86007	1.92309	1.92074	2.27973	2.01976	2.22975	2.09393	1.97363	2.12208	2.15377	2.77993
Cbx5	chromobox homolog 5	4.67193	4.39695	4.4189	4.34755	4.04397	3.98906	4.38631	3.92763	4.01633	5.54678	6.22931	5.33687
Cbx6	chromobox homolog 6	2.48633	2.33121	2.20738	1.94989	2.40508	1.92993	2.19618	2.02641	2.1517	5.04692	2.36376	2.55021
Cbx7	chromobox homolog 7	2.55682	2.44395	2.56096	2.26762	2.34696	2.48481	2.42841	2.58784	2.34188	1.78618	2.28473	2.22868
Cbx8	chromobox homolog 8	1.19633	1.27499	1.36421	1.4193	1.56623	1.39483	1.68091	1.30978	1.42645	1.41519	1.80574	1.5571
Cby1	chibby homolog 1 (Drosophila)	3.05088	2.66714	2.55405	2.61831	2.47739	2.38907	2.65773	2.8257	2.67074	1.75135	2.64245	2.04665
Cby3	chibby homolog 3 (Drosophila)	1.81517	1.78796	1.93844	1.97437	1.57177	2.16079	1.83992	2.03658	2.08167	1.68766	1.91053	1.91731
Cc2d1a	coiled-coil and C2 domain containing 1A	2.74197	3.13761	2.93049	2.16104	2.65306	2.72028	2.73089	2.29367	2.33281	1.98578	3.99797	3.54829
Cc2d1b	coiled-coil and C2 domain containing 1B	3.91948	3.97978	4.35443	4.10478	4.07963	4.09204	3.70664	3.55342	3.60177	3.39976	3.76585	3.37067
Cc2d2a	coiled-coil and C2 domain containing 2A	2.58123	2.53194	2.34708	2.07938	2.55215	2.62646	2.36913	2.34965	2.28574	2.9842	2.18341	1.92719
Ccar1	cell division cycle and apoptosis regulator 1	6.37	5.95495	5.71435	6.14398	5.71983	5.87163	6.12188	6.08423	5.70747	6.42339	6.00361	5.51549
Ccar2	cell cycle and apoptosis regulator 2	3.22961	3.33931	3.54333	3.0526	3.15257	3.07683	3.26501	3.20827	3.14914	3.23532	3.52043	3.51962
Ccbe1	collagen and calcium binding EGF domains 1	2.59931	2.51182	3.07325	2.54751	2.92229	2.50826	2.70632	3.38638	2.48431	2.43252	2.32878	2.68305
Ccbl1	cysteine conjugate-beta lyase, cytoplasmic	4.16983	4.15588	3.90606	4.38159	3.33452	4.1075	3.92251	3.59898	3.77272	3.53921	3.54676	2.9795
Ccbl2	cysteine conjugate-beta lyase 2 [Source:RGD Symbol;Acc:1359262]	3.1781	3.3056	3.45731	3.13176	3.46347	3.18412	3.00738	2.93791	2.4415	2.2997	2.47595	2.801
Ccdc102a	coiled-coil domain containing 102A	1.90903	1.89602	1.81982	2.02536	1.77946	1.89315	2.09034	2.50494	2.25437	2.25491	2.55895	2.31855
Ccdc103	coiled-coil domain containing 103	1.25268	1.51657	1.30062	1.73226	1.56353	1.68585	1.08621	1.34513	1.44981	1.53091	1.23845	1.53403
Ccdc105	coiled-coil domain containing 105	1.57754	1.26417	1.64727	1.33299	1.41642	1.82645	1.54298	1.71503	2.02149	1.60371	1.76707	1.72753
Ccdc106	Ccdc106	1.57502	1.86176	1.99478	2.06	1.91963	2.11046	1.82357	1.85509	1.9304	1.93835	1.79496	2.42908
Ccdc107	coiled-coil domain containing 107	3.03785	2.80628	2.89691	2.84422	2.52249	2.74311	2.8537	2.57988	2.39542	2.66224	2.59853	2.52197
Ccdc108	coiled-coil domain containing 108	1.3559	1.5475	1.82358	1.53187	1.65054	1.45231	1.43138	1.51304	1.7997	1.808	1.52056	1.47597
Ccdc109b	coiled-coil domain containing 109B	1.36717	1.45657	1.33409	1.23404	1.47815	1.41485	1.31133	1.1884	1.41446	1.25222	1.30266	2.19406
Ccdc110	coiled-coil domain containing 110	1.21521	1.34955	1.31382	1.35729	1.47873	1.42175	1.48748	1.61092	1.23652	1.23048	1.66354	1.51215
Ccdc112	coiled-coil domain containing 112	4.54875	3.49321	3.35018	3.16976	3.97755	3.69008	3.13177	3.37242	3.46625	2.81842	4.45111	3.26635
Ccdc113	coiled-coil domain containing 113	1.54946	1.5771	1.57757	1.49475	1.4571	1.61794	1.6011	1.59126	2.07417	1.88499	1.30743	1.75491
Ccdc114	coiled-coil domain containing 114	1.53365	1.63077	1.78742	1.7518	1.7518	1.78248	1.93926	1.97462	1.77552	1.98678	1.63722	1.96928
Ccdc115	coiled-coil domain containing 115	2.7028	2.31491	2.32433	2.67566	2.16418	2.42908	2.02804	2.16677	2.26222	2.24783	2.76446	2.65312
Ccdc116	coiled-coil domain containing 116	1.70415	1.47162	1.75751	1.98643	1.97175	1.48928	1.9436	1.95878	1.45775	1.52697	1.64562	1.47592
Ccdc117	coiled-coil domain containing 117	4.77485	4.89838	5.01526	5.29009	4.53725	4.86398	4.48324	4.45701	4.55622	3.47796	4.58842	4.15736
Ccdc12	coiled-coil domain containing 12	3.31741	3.23857	3.1689	3.01448	2.89654	3.20243	2.79211	2.93279	2.93857	3.14514	2.65328	2.4601
Ccdc120	coiled-coil domain containing 120	1.76621	1.33736	1.55656	1.91663	1.97742	1.65779	1.80614	1.82607	2.01881	1.85002	1.76381	1.89577
Ccdc121	coiled-coil domain containing 121	1.34499	1.41342	2.06646	1.72362	1.77145	1.90566	1.92815	2.1235	1.86003	1.4166	1.40293	1.82546
Ccdc122	coiled-coil domain containing 122	2.79548	1.98959	1.94397	2.08932	2.43887	2.06759	2.13493	1.963	1.9298	2.06163	1.78066	1.89729
Ccdc124	coiled-coil domain containing 124	4.75778	4.57429	5.04635	4.63316	5.01153	5.07875	5.20259	4.49732	5.0048	3.61058	3.90076	4.32563
Ccdc125	coiled-coil domain containing 125	1.77142	1.7708	1.55721	2.0577	1.57344	1.80155	1.8362	2.03436	1.52882	1.93953	1.63812	1.93612
Ccdc126	coiled-coil domain containing 126	3.20699	3.1124	2.6821	2.88167	2.34614	2.95424	2.44283	2.46832	3.16165	2.58885	2.03843	3.24581
Ccdc127	coiled-coil domain containing 127	5.82908	5.36878	5.36208	5.28821	5.23415	5.26989	5.54732	4.86208	5.14422	4.79751	5.11014	4.60074
Ccdc129	coiled-coil domain containing 129	0.988459	1.09768	1.07656	1.30756	1.01817	1.02215	0.980497	1.1542	1.0422	1.89334	1.09424	1.23349
Ccdc13	coiled-coil domain containing 13	1.65782	1.71472	1.92479	1.89803	2.05281	1.83129	2.02566	1.73919	1.71871	1.77637	1.61906	1.69241
Ccdc130	coiled-coil domain containing 130	2.29804	2.30098	2.37519	2.64406	2.31256	2.50401	2.00039	2.59515	2.10991	2.24032	3.21803	2.72596
Ccdc134	coiled-coil domain containing 134	1.99255	1.45619	1.777	1.74076	1.74279	1.86756	1.73181	1.50276	1.61937	1.82942	3.94674	2.30576
Ccdc136	coiled-coil domain containing 136	3.93703	3.61341	3.1155	3.71614	3.49564	3.31967	3.29321	3.34831	3.28356	2.83353	3.0525	2.36635
Ccdc138	coiled-coil domain containing 138	1.45382	1.39717	1.36962	1.51381	1.36526	1.48238	1.53691	1.40434	1.86057	1.57082	1.65598	1.76621
Ccdc14	coiled-coil domain containing 14	2.64017	2.36763	2.44021	2.57291	2.7892	2.595	2.74013	3.25762	2.48127	2.50818	2.56785	2.27672
Ccdc141	Ccdc141	2.52693	2.18711	2.40435	2.2124	2.42561	1.94986	2.8026	3.54582	3.04044	3.51399	6.18972	2.18736
Ccdc142	coiled-coil domain containing 142	1.87254	1.75866	2.20498	1.60463	2.84242	1.79409	2.16652	2.21025	1.49557	2.19874	2.06459	2.56544
Ccdc144b	coiled-coil domain containing 144B	1.41711	1.09974	1.2231	1.17178	1.46803	1.28311	1.40085	1.81204	1.08827	1.49993	1.04183	1.43164
Ccdc146	coiled-coil domain containing 146	1.56749	1.74098	1.4436	1.54103	1.56761	1.63753	1.74686	1.91737	1.50668	1.64868	1.63071	1.52453
Ccdc147	coiled-coil domain containing 147	1.48968	1.51511	1.47742	1.66742	1.82723	1.75906	1.48311	1.80139	1.79714	1.60006	1.45138	1.34809
Ccdc148	coiled-coil domain containing 148	1.7922	1.97066	2.37997	2.10855	1.80954	2.34303	1.75751	2.29241	1.82559	1.75311	1.71042	1.94995
Ccdc149	coiled-coil domain containing 149	4.08108	3.97821	3.50235	4.2916	3.84359	3.70244	3.69163	3.55007	4.33183	3.8825	2.40616	2.83741
Ccdc15	coiled-coil domain containing 15	2.70745	2.24044	2.4499	1.93866	2.04552	2.36322	2.57512	2.49509	2.119	2.4673	2.30795	2.77636
Ccdc150	coiled-coil domain containing 150	1.34863	1.17239	1.2081	1.46788	1.24645	1.58558	1.42067	1.55394	1.38838	1.20272	1.34365	1.54199
Ccdc151	coiled-coil domain containing 151	1.42308	1.61383	1.71453	1.80266	1.5186	2.18152	1.76271	1.80675	1.54395	1.50476	1.56249	1.77962
Ccdc152	coiled-coil domain containing 152	1.15334	1.23267	1.18628	1.22346	1.12803	1.18456	1.20466	1.34857	1.19582	1.46734	1.27478	1.26793
Ccdc153	coiled-coil domain containing 153	2.39159	2.44953	2.25293	2.26781	2.38976	2.57672	2.62929	2.30365	2.53301	2.30974	2.34357	2.29646
Ccdc154	coiled-coil domain containing 154	1.55837	1.62382	1.81358	1.67809	1.72096	1.79483	1.60468	1.73017	1.90816	1.51966	1.67209	1.81495
Ccdc155	coiled-coil domain containing 155	1.61053	1.66372	1.77002	1.43427	1.81888	1.49056	1.72955	2.0103	2.44131	1.61618	1.73092	1.68032
Ccdc157	coiled-coil domain containing 157	2.701	2.72199	2.67492	2.77942	2.5268	2.6749	3.0695	2.88602	2.5313	2.48442	2.30939	2.09844
Ccdc158	coiled-coil domain containing 158	3.18349	2.93733	2.84823	2.88435	2.85532	3.01695	3.36278	3.09383	2.63689	1.51489	1.69769	1.08064
Ccdc159	coiled-coil domain containing 159	1.29652	1.59536	1.44809	1.66203	1.74312	1.72553	1.37334	1.22952	1.62535	1.73548	1.50118	2.00233
Ccdc163	coiled-coil domain containing 163	2.022	1.66102	1.88602	1.77815	1.72813	1.6533	1.86282	1.99039	1.99843	1.63096	1.80688	1.79488
Ccdc166	coiled-coil domain containing 166	1.25617	1.40619	1.68087	1.4253	1.45899	1.4813	1.45512	1.43637	1.53784	1.37324	1.27666	1.46274
Ccdc167	coiled-coil domain containing 167	1.92678	1.75058	2.01102	1.77716	2.3458	2.5399	2.57804	2.40762	3.04167	2.59948	2.29067	2.18019
Ccdc169	coiled-coil domain containing 169	1.25896	1.17332	1.30501	1.24854	1.35379	1.17722	1.42642	1.29277	1.21165	1.28537	1.31027	1.82719
Ccdc17	coiled-coil domain containing 17	2.49928	2.15983	2.1617	1.89968	2.02514	2.339	2.14883	1.50865	1.87233	2.351	1.99842	2.16332
Ccdc170	coiled-coil domain containing 170	1.39375	1.25343	1.35865	1.41017	1.59923	1.24004	1.66439	1.75864	1.5175	1.45175	1.23585	1.34301
Ccdc171	Ccdc171	2.66259	2.54464	2.08097	2.72716	2.02386	2.41043	2.01726	2.2794	2.07938	1.87566	2.16288	2.18373
Ccdc172	coiled-coil domain containing 172	1.34534	1.52651	1.44275	1.2511	1.44216	1.28718	1.70022	1.63095	1.78575	1.6835	1.41169	1.47566
Ccdc173	coiled-coil domain containing 173	1.24043	1.39807	1.22405	1.4714	1.34245	1.3467	1.25349	1.77765	1.36458	1.63823	1.3196	1.70097
Ccdc174	coiled-coil domain containing 174	3.93907	3.64004	3.8464	4.15002	3.74882	3.83458	3.87348	3.49045	3.36154	3.18482	3.43172	3.87387
Ccdc175	coiled-coil domain containing 175	1.41238	1.33123	1.48364	1.62178	1.29769	1.5828	1.4611	2.03052	1.5059	1.59839	1.37192	1.63098
Ccdc177	coiled-coil domain containing 177	1.67419	1.96328	1.96573	1.66355	1.8124	2.13088	1.785	1.7926	1.71661	1.93621	1.65759	2.44308
Ccdc179	coiled-coil domain containing 179	1.06426	1.3638	1.17572	0.844754	1.27762	1.19394	1.21812	1.09385	1.60978	1.16276	1.21262	1.29007
Ccdc18	coiled-coil domain containing 18	1.1269	0.996671	1.06792	1.29991	1.29157	1.04505	1.09029	1.35501	1.06574	1.36115	1.35941	1.50566
Ccdc180	coiled-coil domain containing 180	1.20215	1.25698	1.66143	1.51614	1.5269	1.42905	1.35176	1.44061	1.72873	1.48345	1.68469	1.48616
Ccdc181	coiled-coil domain containing 181	3.99452	3.52582	3.54747	3.92705	3.16272	3.40804	3.24508	3.6286	3.64537	1.51237	2.03593	2.05819
Ccdc182	coiled-coil domain containing 182	1.84327	1.74937	1.6808	1.74873	1.86863	1.88519	1.74015	1.85071	1.75634	2.09054	1.94143	1.88571
Ccdc183	coiled-coil domain containing 183	1.48438	1.51093	1.75721	1.70224	1.66236	1.76168	1.86326	1.74856	1.89171	1.94566	1.69827	1.54318
Ccdc184	coiled-coil domain containing 184	2.05593	2.40905	2.08595	2.25806	2.35511	2.38294	2.31298	2.13849	2.91819	2.44488	2.32724	2.20569
Ccdc185	coiled-coil domain containing 185	1.98531	2.09575	2.23053	2.04904	2.66771	2.10514	2.24676	1.96057	2.15522	2.13945	2.06523	2.28696
Ccdc186	coiled-coil domain containing 186	5.99982	5.7063	5.62864	5.64274	5.68886	5.8418	5.96515	5.8825	5.83092	5.71753	5.26113	5.42329
Ccdc187	coiled-coil domain containing 187	1.3713	1.47774	1.69118	1.77378	1.64993	1.7879	1.74674	1.74767	1.8488	1.58194	1.7654	1.58632
Ccdc188	coiled-coil domain containing 188	1.61481	1.79584	1.70103	1.77232	1.72489	1.89844	1.70079	1.70157	1.77359	1.79989	1.83153	1.89227
Ccdc189	coiled-coil domain containing 189	1.68337	1.34198	1.69539	1.91805	1.59587	1.40672	1.73891	1.84141	1.3354	1.69495	1.82965	2.19058
Ccdc190	coiled-coil domain containing 190	1.61185	2.11255	1.68162	2.03539	2.22362	1.78636	1.87325	1.66287	1.44944	2.09313	1.54192	1.83631
Ccdc191	coiled-coil domain containing 191	1.70214	1.75135	1.86771	1.93508	1.9942	1.82841	2.11028	1.86296	1.79923	2.3309	1.86817	1.81101
Ccdc22	coiled-coil domain containing 22	1.82338	2.16355	2.00864	1.92331	2.02204	1.70124	2.03747	1.90947	2.02182	1.84859	2.23144	2.20545
Ccdc24	coiled-coil domain containing 24	1.94622	2.3131	1.96278	1.86931	2.16263	1.98151	1.85021	1.87942	2.31989	2.08146	2.01523	2.23681
Ccdc25	coiled-coil domain containing 25	5.71655	4.49633	4.33689	4.56495	4.12994	4.27195	4.81181	4.09659	3.63332	2.95219	4.45165	3.64323
Ccdc27	coiled-coil domain containing 27	2.04727	2.33509	2.39305	2.08771	2.02315	2.05088	2.22504	2.6698	2.52623	1.99074	1.79255	1.87469
Ccdc28a	coiled-coil domain containing 28A	3.48433	3.42704	3.29712	3.62251	2.94583	3.47266	3.42713	3.2767	3.12526	2.34373	3.11197	2.71475
Ccdc3	coiled-coil domain containing 3	1.89582	1.8813	1.84545	1.68236	1.80874	1.71588	1.90587	2.22884	1.65393	2.06808	1.5694	1.56897
Ccdc30	Ccdc30	2.14985	1.8175	2.0641	1.80303	2.15467	1.87298	1.93743	1.83477	2.29182	2.1978	1.91592	1.97107
Ccdc32	coiled-coil domain containing 32	4.54159	4.44006	3.97726	4.36712	4.05043	3.89006	4.22701	3.37184	3.88452	3.25612	4.12934	3.95382
Ccdc33	coiled-coil domain containing 33	2.20522	2.06984	1.7106	2.36718	2.01696	2.08969	2.09728	1.61846	2.4782	1.78898	1.4841	2.00324
Ccdc34	coiled-coil domain containing 34	2.39078	1.96996	2.02251	2.2996	1.87352	2.07869	1.99619	2.03173	2.16284	2.20321	2.42503	2.01195
Ccdc36	coiled-coil domain containing 36	1.5759	1.66061	1.60665	1.64183	1.65516	1.56745	1.4333	1.49638	1.4949	1.54003	1.50922	1.49147
Ccdc38	coiled-coil domain containing 38	1.22074	1.33257	1.58516	1.3071	1.4309	1.17064	1.29505	1.41204	1.26075	1.60351	1.20984	1.31073
Ccdc39	coiled-coil domain containing 39	1.1328	1.1933	1.32595	1.38459	1.37187	1.36184	1.37464	1.60369	1.59349	1.23611	1.36887	1.46992
Ccdc40	coiled-coil domain containing 40	1.82236	1.74827	1.92123	1.9256	2.23317	1.95549	2.30152	1.71949	1.97593	1.72445	1.67744	2.2361
Ccdc42	coiled-coil domain containing 42	1.73701	1.74615	1.86241	1.76787	1.8306	1.86255	2.30121	1.27004	2.16251	1.80883	1.7279	1.79707
Ccdc43	coiled-coil domain containing 43	6.54203	6.03927	6.15997	6.29387	6.08815	6.17903	6.18481	5.52348	6.0548	3.87063	4.76124	3.6151
Ccdc47	coiled-coil domain containing 47	8.06018	7.80464	7.95221	7.66882	8.157	7.77556	7.96157	7.70244	8.29851	6.72375	7.77602	7.16903
Ccdc50	coiled-coil domain containing 50	7.02829	6.89772	6.89275	6.86693	6.98422	7.00403	6.937	6.71059	6.37495	5.6844	6.78488	6.43958
Ccdc51	coiled-coil domain containing 51	1.86501	2.54366	2.09886	2.40183	1.95702	2.03297	1.78236	2.19498	1.99868	1.73977	2.00829	1.71893
Ccdc53	coiled-coil domain containing 53	2.97846	2.96243	2.78574	2.18008	2.73016	2.87529	2.97541	2.15947	2.63541	1.96523	2.7036	2.38113
Ccdc54	coiled-coil domain containing 54	1.36946	1.32565	1.5034	1.26839	1.30186	1.58978	1.4674	1.44941	1.41643	1.50603	1.2262	1.50438
Ccdc58	coiled-coil domain containing 58	5.1977	4.58274	4.53933	4.43593	4.28737	4.68406	4.80449	3.55013	4.60227	3.8841	4.45896	5.02156
[truncated: 18,742 more rows]

## Sheet: Table 2
ANOVA, pairwise comparissons, F
									ALL GROUPS		HET VS HEALTHY			KO VS HEALTHY			SARCOMA VS HEALTHY			KO VS HET			SARCOMA VS HET			SARCOMA VS KO
	HEALTHY		HET		KO		SARCOMA		ANOVA		t-test			t-test			t-test			t-test			t-test			t-test
Gene	mean	SD	mean	SD	mean	SD	mean	SD	p-value	FDR (Benjamini-Hochberg)	p-value	FDR	FC	p-value	FDR	FC	p-value	FDR	FC	p-value	FDR	FC	p-value	FDR	FC	p-value	FDR	FC
1700016D06Rik	1.7638	0.100375	1.87173	0.375662	1.65698	0.118042	2.39626	0.108342	0.0111837	0.0674584	0.655802	0.885557	1.09979	0.298426	0.902644	0.929174	0.00176331	0.0412301	1.55063	0.398351	0.997571	0.844862	0.0808051	0.321176	1.40993	0.0013291	0.0466421	1.66883
2310003L06Rik	1.35024	0.10414	1.21939	0.206708	1.31691	0.0761576	1.33377	0.0666721	0.605709	0.790931	0.382962	0.785265	0.918117	0.677733	0.951179	0.976348	0.828907	0.911147	0.987625	0.485999	0.997571	1.06343	0.413311	0.692374	1.07571	0.78728	0.900659	1.01155
3100002H09Rik	1.51639	0.0820453	1.33853	0.164423	1.5339	0.104327	1.19165	0.155869	0.0383074	0.162198	0.16896	0.724671	0.886919	0.830488	0.974484	1.01285	0.0331145	0.166213	0.800745	0.157261	0.997571	1.14198	0.324316	0.623325	0.902839	0.0341676	0.189712	0.790588
4930513O06Rik	1.10762	0.0669414	1.33767	0.372648	1.14862	0.0752001	1.23693	0.0966356	0.532903	0.745685	0.351991	0.769204	1.19952	0.519528	0.928968	1.02901	0.129461	0.346991	1.09459	0.43763	0.997571	0.857848	0.673882	0.851484	0.912522	0.279708	0.554338	1.06373
A1bg	1.70064	0.335165	1.80084	0.112445	1.95501	0.145842	1.67446	0.206072	0.430499	0.675769	0.649202	0.882394	1.05466	0.294489	0.902644	1.17518	0.913793	0.95462	0.970858	0.220646	0.997571	1.11428	0.403885	0.685578	0.920544	0.126568	0.375915	0.826136
A1cf	1.41288	0.197533	1.62386	0.19098	1.49719	0.0847217	1.43823	0.127172	0.412805	0.663072	0.254292	0.745212	1.15678	0.534155	0.928968	1.05469	0.860863	0.928024	1.01386	0.352929	0.997571	0.911751	0.233739	0.536018	0.876455	0.540494	0.754161	0.961288
A1i3	1.79612	0.220591	1.89066	0.368302	2.40343	0.33283	2.11175	0.295115	0.155427	0.390639	0.722273	0.90899	1.08283	0.0579191	0.899419	1.53714	0.212023	0.449904	1.25211	0.148099	0.997571	1.41956	0.462657	0.72548	1.15632	0.319501	0.587796	0.814568
A26c2	1.43968	0.12549	1.54807	0.350735	1.42412	0.0372112	1.42888	0.120299	0.845614	0.92593	0.640791	0.879783	1.09615	0.846894	0.976266	0.987024	0.919453	0.958264	0.992373	0.575616	0.997571	0.900446	0.607378	0.81513	0.905325	0.950959	0.979734	1.00542
A2m	1.61157	0.185645	1.69903	0.108599	1.71109	0.0479703	5.63132	1.12899	5.6828e-05	0.00181257	0.520101	0.83551	1.05873	0.419492	0.91041	1.06601	0.00368672	0.0546161	19.5705	0.868826	0.997571	1.00688	0.00387056	0.076966	18.4848	0.00386163	0.0664813	18.3586
A2ml1	1.32981	0.0982148	1.44051	0.19467	1.26854	0.0811173	1.30347	0.0569958	0.384698	0.640444	0.428839	0.802743	1.0848	0.451642	0.919239	0.957933	0.70843	0.842334	0.980895	0.23069	0.997571	0.883049	0.306886	0.608606	0.904215	0.574632	0.777219	1.02397
A3galt2	2.24066	0.245922	2.10018	0.175509	2.27872	0.165847	3.36214	0.941156	0.0502114	0.195034	0.465778	0.815268	0.90277	0.83502	0.974845	1.02105	0.116532	0.328736	2.51048	0.269548	0.997571	1.13102	0.0844986	0.328883	2.78086	0.12105	0.367474	2.45872
A4galt	1.75281	0.0645243	1.66923	0.145241	1.78778	0.0822918	1.6043	0.133759	0.254417	0.518298	0.413865	0.798283	0.946241	0.593506	0.939235	1.02496	0.158294	0.38533	0.904116	0.286068	0.997571	1.08319	0.599437	0.809764	0.955482	0.113032	0.354071	0.882096
A4gnt	1.52437	0.0236808	1.84581	0.295064	1.77022	0.378782	1.87252	0.262479	0.438651	0.681726	0.13315	0.724671	1.26746	0.324656	0.904026	1.21202	0.0840319	0.275823	1.28739	0.798594	0.997571	0.956262	0.912387	0.966297	1.01573	0.720175	0.864326	1.06218
A630010A05Rik	1.37382	0.0400065	1.4577	0.050443	1.39811	0.202863	1.75059	0.203066	0.0465076	0.185031	0.086996	0.715004	1.06003	0.848695	0.97627	1.02331	0.0344117	0.170068	1.30663	0.647351	0.997571	0.965367	0.0724079	0.302941	1.23264	0.100548	0.333321	1.27686
A830031A19Rik	1.30917	0.0851756	1.40353	0.163441	1.44087	0.174118	1.30343	0.10397	0.550528	0.756706	0.42527	0.801027	1.07096	0.304494	0.902644	1.09972	0.944607	0.97219	0.996621	0.799936	0.997571	1.02685	0.421335	0.69853	0.930587	0.305568	0.577785	0.906252
A930016O22Rik	8.34201	0.444675	8.70412	0.166556	8.35856	0.231453	3.17679	1.37236	4.0219e-05	0.00148127	0.25706	0.745349	1.25311	0.95715	0.993591	0.990033	0.00343851	0.0534758	0.0374523	0.103776	0.997571	0.79006	0.0022821	0.0624416	0.0298874	0.00297595	0.0610825	0.0378293
AA926063	1.52989	0.0650257	1.71617	0.497461	1.40239	0.186885	1.69837	0.2233	0.532789	0.745618	0.555152	0.846994	1.18265	0.326918	0.904026	0.920029	0.277886	0.517768	1.13183	0.364247	0.997571	0.777939	0.957617	0.98385	0.957028	0.153111	0.41171	1.23021
Aaas	2.25181	0.0837203	2.20992	0.0407559	2.25634	0.0852106	3.36484	0.701402	0.0103803	0.0640734	0.479364	0.819734	0.970546	0.950771	0.992875	1.00317	0.0524883	0.214504	2.33861	0.442587	0.997571	1.03362	0.0465283	0.244028	2.40958	0.0531311	0.240441	2.33122
Aacs	2.00559	0.464688	2.15726	0.293698	1.83632	0.166589	2.2901	0.177826	0.348354	0.610441	0.657669	0.885983	1.08769	0.58453	0.937962	0.862723	0.378029	0.605805	1.18234	0.175041	0.997571	0.793173	0.539476	0.775057	1.08702	0.0321098	0.182744	1.37048
Aadac	1.39428	0.164551	1.35073	0.0932453	1.57603	0.115403	1.40527	0.212356	0.353696	0.614413	0.710385	0.904389	0.967458	0.192351	0.899419	1.13183	0.946951	0.973422	1.01063	0.0581761	0.997571	1.1699	0.704662	0.868619	1.04462	0.288192	0.562287	0.892913
Aadacl2	1.26994	0.104792	1.31679	0.243633	1.2564	0.0998034	1.16111	0.0939466	0.647762	0.81749	0.774867	0.931128	1.04113	0.879166	0.980735	0.990477	0.251511	0.491491	0.927036	0.711443	0.997571	0.951345	0.360107	0.651514	0.89041	0.294907	0.568277	0.935949
Aadacl3	1.24822	0.102848	1.58432	0.205914	1.50267	0.220468	1.31391	0.0479303	0.104093	0.307139	0.0647232	0.713733	1.26895	0.144277	0.899419	1.2004	0.372737	0.601483	1.04517	0.663651	0.997571	0.945981	0.0910861	0.341738	0.823655	0.220893	0.495545	0.870688
Aadacl4	1.38593	0.107895	1.38763	0.28354	1.42559	0.19841	1.45619	0.104055	0.960336	0.981199	0.9927	0.997482	1.01255	0.776156	0.968775	1.03255	0.462378	0.671973	1.04978	0.858574	0.997571	1.01975	0.714238	0.872748	1.03677	0.82459	0.921692	1.01669
Aadat	1.26326	0.0993313	1.42847	0.32688	1.17886	0.197061	1.38536	0.234745	0.556737	0.760716	0.44938	0.810075	1.13912	0.543905	0.930767	0.947687	0.453352	0.664817	1.09647	0.32062	0.997571	0.831944	0.861827	0.944178	0.962552	0.308037	0.580105	1.15699
Aaed1	5.14855	0.158525	4.78441	0.301491	4.85347	0.243412	3.90687	0.229861	0.00118538	0.0137652	0.137734	0.724671	0.784641	0.153304	0.899419	0.819282	0.00152891	0.0386267	0.424829	0.772991	0.997571	1.04415	0.0160079	0.144354	0.541431	0.00805996	0.0931078	0.518539
Aagab	5.28352	0.372279	4.69283	0.545317	4.95769	0.177415	4.78848	0.404122	0.345041	0.607743	0.196191	0.729953	0.680371	0.24299	0.899491	0.783548	0.193666	0.428762	0.712644	0.468542	0.997571	1.15165	0.819169	0.923683	1.04743	0.54299	0.756016	0.909508
Aak1	4.53419	0.0436477	4.39766	0.240162	4.36141	0.101841	4.56874	0.359792	0.622551	0.801422	0.387508	0.786385	0.917906	0.0540402	0.899419	0.888347	0.876862	0.93627	1.0458	0.821625	0.997571	0.967798	0.530974	0.770084	1.13933	0.391253	0.647147	1.17724
Aamdc	2.92823	0.0867297	2.46624	0.0673533	2.80536	0.0656725	2.20201	0.0832985	1.03304e-05	0.000659239	0.001885	0.593498	0.725647	0.122084	0.899419	0.917899	0.000472082	0.0229297	0.604446	0.00335321	0.997571	1.26494	0.0129274	0.130637	0.832976	0.000595399	0.036021	0.658511
Aamp	4.71109	0.13815	4.09678	0.5904	4.36126	0.258087	4.86494	0.313692	0.116358	0.327522	0.154153	0.724671	0.68527	0.107249	0.899419	0.790704	0.480318	0.685602	1.12718	0.51638	0.997571	1.15386	0.117441	0.387545	1.64487	0.0982441	0.329813	1.42554
Aanat	1.9203	0.305095	1.72923	0.0331759	1.82681	0.259992	1.70861	0.379997	0.775421	0.887594	0.341561	0.764833	0.863639	0.706905	0.957472	0.933669	0.493668	0.696683	0.872035	0.554146	0.997571	1.08109	0.929905	0.972526	1.00972	0.679571	0.840788	0.933988
Aar2	1.98085	0.15582	1.86601	0.219926	2.04855	0.315351	1.99417	0.138967	0.777531	0.888634	0.501476	0.82861	0.927208	0.755605	0.965713	1.06093	0.917305	0.956746	1.00842	0.457067	0.997571	1.14422	0.441574	0.710492	1.08758	0.798161	0.907011	0.9505
Aard	2.30833	0.25114	2.25034	0.110217	2.14517	0.131523	1.90481	0.253854	0.140517	0.368064	0.732747	0.912398	0.952621	0.375261	0.909488	0.886413	0.121941	0.337442	0.756213	0.348287	0.997571	0.930499	0.0966189	0.351126	0.793823	0.219072	0.494003	0.853115
Aars	5.6129	0.121569	5.49556	0.301652	5.56266	0.166306	5.71895	0.699902	0.91323	0.959202	0.565901	0.851417	0.93358	0.694426	0.95459	0.967685	0.808729	0.89854	1.15877	0.752776	0.997571	1.03653	0.63839	0.832456	1.24122	0.725805	0.867148	1.19747
Aars2	3.26091	0.256331	3.10699	0.552263	3.37965	0.255253	2.40711	0.196231	0.033818	0.149009	0.68409	0.894886	0.935225	0.600074	0.939873	1.08566	0.0101764	0.0900034	0.550733	0.480953	0.997571	1.16085	0.107435	0.369976	0.588877	0.00637553	0.0836889	0.50728
Aarsd1	3.60059	0.110287	3.43796	0.172432	3.66297	0.100685	3.1305	0.311778	0.0383399	0.162279	0.24077	0.741657	0.8958	0.509438	0.927334	1.04382	0.0695364	0.250886	0.731305	0.122699	0.997571	1.16524	0.209308	0.509303	0.816371	0.0480742	0.227691	0.700605
Aasdh	2.41909	0.166244	2.62989	0.482487	2.36245	0.220697	1.95845	0.066225	0.0941775	0.288226	0.513872	0.833315	1.19806	0.74049	0.962985	0.964576	0.0111726	0.0940803	0.723897	0.431914	0.997571	0.805113	0.0753334	0.30901	0.604223	0.0385192	0.201541	0.750482
Aasdhppt	5.5338	0.12074	5.4475	0.134765	5.42088	0.174554	4.62384	0.410966	0.00546858	0.0405066	0.455142	0.811801	0.942503	0.408933	0.91041	0.927113	0.0212118	0.131993	0.545828	0.844632	0.997571	0.98367	0.0299747	0.195809	0.579126	0.0365087	0.195409	0.588739
Aass	1.60237	0.102204	1.70261	0.22093	1.37399	0.0960688	2.09972	0.944303	0.387275	0.642618	0.51507	0.833718	1.07868	0.0478255	0.899419	0.853394	0.415723	0.634818	1.64394	0.0774383	0.997571	0.791148	0.517332	0.760901	1.52403	0.255999	0.532385	1.92635
Aatf	2.4914	0.13637	2.53277	0.22106	2.68125	0.389101	3.33029	0.639952	0.101746	0.30341	0.796299	0.938953	1.03416	0.469796	0.922237	1.16625	0.0905476	0.286499	1.90173	0.596285	0.997571	1.12773	0.110915	0.37679	1.83892	0.207757	0.481763	1.63064
Aatk	1.7298	0.0422468	1.87628	0.177147	2.11567	0.116077	1.49863	0.0978794	0.00140108	0.0154074	0.235993	0.739679	1.11205	0.00565221	0.822011	1.30911	0.0198481	0.127841	0.852995	0.121871	0.997571	1.17721	0.0319167	0.202077	0.767047	0.00214722	0.055028	0.651582
Abat	1.50978	0.133465	1.71126	0.125111	1.58535	0.0901631	1.52395	0.21881	0.392858	0.647074	0.129097	0.724671	1.14946	0.461988	0.920607	1.0521	0.928337	0.962589	1.01491	0.230228	0.997571	0.915303	0.267462	0.571519	0.882951	0.676395	0.839153	0.964654
Abca1	3.07975	0.178465	3.3944	0.0463537	3.04246	0.206754	4.44967	0.176075	1.81765e-05	0.000893317	0.0417315	0.713567	1.23795	0.824697	0.973843	0.976105	0.000695199	0.0263966	2.58426	0.0451543	0.997571	0.788487	0.000553665	0.0380232	2.08753	0.000852859	0.0402378	2.64752
Abca12	1.48463	0.091647	1.52926	0.085889	1.52882	0.0233624	1.41443	0.195096	0.606896	0.791742	0.571573	0.855115	1.03123	0.463736	0.920607	1.0298	0.602823	0.774393	0.956874	0.993632	0.999644	0.998615	0.403632	0.685578	0.927899	0.370333	0.629179	0.929187
Abca13	1.4682	0.0538676	1.6905	0.0306241	1.54422	0.0853731	1.42946	0.0993916	0.0100109	0.0625381	0.00341378	0.624095	1.16622	0.26211	0.902644	1.05485	0.58477	0.761038	0.974597	0.0491401	0.997571	0.904504	0.0121831	0.126743	0.835689	0.203861	0.477262	0.923919
Abca14	1.57162	0.123779	1.38459	0.114105	1.45594	0.161063	1.48553	0.214714	0.569338	0.768996	0.126647	0.724671	0.878073	0.379778	0.909488	0.924531	0.579824	0.75804	0.946604	0.565218	0.997571	1.05291	0.511895	0.7577	1.07805	0.85787	0.938291	1.02388
Abca15	1.5232	0.0775269	1.58936	0.225663	1.59249	0.0649158	1.32628	0.0871291	0.113428	0.32344	0.656127	0.885597	1.05422	0.300947	0.902644	1.04889	0.0430544	0.192404	0.872621	0.982695	0.999311	0.994946	0.132718	0.409732	0.827739	0.013226	0.116926	0.831944
Abca16	1.24476	0.156445	1.4386	0.126691	1.55914	0.322657	1.48031	0.33539	0.512001	0.731258	0.170689	0.724671	1.14229	0.203498	0.899419	1.26001	0.332157	0.566571	1.19493	0.579452	0.997571	1.10305	0.850142	0.938423	1.04608	0.783822	0.899222	0.948351
Abca17	1.4691	0.0547649	1.76673	0.203859	1.46704	0.130933	1.58655	0.0976857	0.0759932	0.253189	0.0710429	0.713733	1.23668	0.981118	0.996186	1.00084	0.14345	0.366806	1.08594	0.0988163	0.997571	0.80929	0.239556	0.54156	0.878107	0.273835	0.548695	1.08503
Abca2	2.80278	0.0480329	2.30942	0.388562	2.73019	0.143579	2.70466	0.120281	0.086704	0.27408	0.0944718	0.717415	0.727977	0.452985	0.919443	0.953776	0.259676	0.499738	0.93603	0.153333	0.997571	1.31017	0.167664	0.458845	1.2858	0.824924	0.921839	0.981395
Abca3	2.13715	0.0764874	1.93273	0.364575	1.90641	0.127822	2.11944	0.293373	0.561964	0.764121	0.39568	0.790573	0.886239	0.055058	0.899419	0.853654	0.924244	0.960436	1.00094	0.91177	0.998547	0.963232	0.52754	0.767533	1.12942	0.313128	0.583913	1.17253
Abca4	1.66995	0.060327	1.72005	0.248799	1.6921	0.0645026	1.70947	0.0749093	0.970971	0.987066	0.75169	0.92167	1.04534	0.686312	0.95379	1.01556	0.515928	0.712317	1.02809	0.859807	0.997571	0.971519	0.947178	0.979025	0.983506	0.776083	0.894518	1.01234
Abca5	2.94667	0.463337	2.58151	0.171444	2.63171	0.224161	2.16805	0.40931	0.119651	0.333089	0.269668	0.747917	0.753116	0.348955	0.905039	0.782526	0.0945961	0.293234	0.577159	0.773398	0.997571	1.03905	0.181872	0.477003	0.766361	0.160385	0.421916	0.737559
Abca6	1.36305	0.140964	1.53408	0.170084	1.43167	0.0820843	1.43437	0.00604563	0.41444	0.664436	0.251003	0.743664	1.12763	0.506626	0.927334	1.04652	0.430731	0.646481	1.04736	0.400762	0.997571	0.92807	0.367593	0.657572	0.928819	0.957386	0.982104	1.00081
Abca7	2.53813	0.107047	2.43133	0.173174	2.5712	0.108028	2.54774	0.546188	0.93853	0.970849	0.414962	0.798963	0.931307	0.72552	0.960571	1.02322	0.977555	0.988807	1.05693	0.300914	0.997571	1.09869	0.742665	0.886037	1.13489	0.945327	0.977226	1.03295
Abca8	1.5602	0.110045	1.62122	0.179444	1.61883	0.034855	1.89249	0.399256	0.339996	0.603054	0.64196	0.880366	1.04644	0.428678	0.91324	1.03964	0.236962	0.475521	1.29039	0.982991	0.999311	0.99351	0.343541	0.639935	1.23313	0.302426	0.574967	1.24119
Abca8a	4.57022	0.0877482	4.83882	0.205541	4.79144	0.357443	4.169	1.52272	0.725009	0.861179	0.105826	0.722936	1.21135	0.356649	0.906974	1.18708	0.672296	0.820587	1.06313	0.851942	0.997571	0.979967	0.492236	0.744007	0.877638	0.528553	0.745879	0.89558
Abca9	3.13091	0.209017	3.39318	0.358347	3.21157	0.168068	4.28565	1.12598	0.152892	0.387083	0.335021	0.763964	1.21436	0.629951	0.94593	1.05466	0.155659	0.38187	2.61215	0.471255	0.997571	0.868489	0.260915	0.564595	2.15105	0.177573	0.444475	2.47677
Abcb10	4.54263	0.317139	4.03488	0.672421	4.50686	0.316047	3.11967	0.508155	0.0210818	0.10693	0.302345	0.751783	0.742425	0.896643	0.983907	0.976025	0.0146768	0.10883	0.383633	0.332972	0.997571	1.31464	0.13316	0.41024	0.51673	0.0159295	0.128496	0.393056
Abcb1a	1.52709	0.135274	1.56294	0.0588228	1.61666	0.120792	1.70472	0.108635	0.289989	0.555908	0.695397	0.898274	1.02277	0.440527	0.916277	1.06348	0.150847	0.375853	1.12992	0.52674	0.997571	1.0398	0.117746	0.38789	1.10476	0.400934	0.655115	1.06247
Abcb1b	1.59041	0.274425	1.45069	0.336972	1.43153	0.437347	1.3854	0.262389	0.88782	0.945877	0.607305	0.867589	0.913753	0.622283	0.944759	0.914174	0.402624	0.625539	0.867155	0.954956	0.999311	1.00046	0.804267	0.916185	0.949003	0.883107	0.950498	0.948566
Abcb4	4.35684	0.145627	3.56892	0.451695	3.95884	0.0626529	2.53411	1.18362	0.0392596	0.165061	0.0452137	0.713567	0.595706	0.0121727	0.899419	0.756766	0.0571409	0.225433	0.359113	0.212723	0.997571	1.27037	0.230049	0.531435	0.602836	0.105788	0.342724	0.474537
Abcb5	1.42565	0.129664	1.48648	0.138457	1.47526	0.190762	1.59589	0.236971	0.704644	0.850214	0.608213	0.867914	1.04348	0.728374	0.960571	1.0383	0.336347	0.570713	1.13262	0.938291	0.999311	0.995038	0.527846	0.767729	1.08543	0.529945	0.746992	1.09084
Abcb6	5.11949	0.113178	4.82048	0.151553	5.1097	0.0514646	4.45975	1.03269	0.421677	0.669338	0.0520085	0.713733	0.814126	0.898122	0.984636	0.991646	0.333102	0.56753	0.75828	0.0351881	0.997571	1.21805	0.581678	0.799347	0.931403	0.33746	0.604075	0.764668
Abcb7	6.96861	0.248149	6.70756	0.316038	6.65567	0.201157	4.66579	0.548881	0.000154196	0.0034536	0.323425	0.759159	0.839785	0.164966	0.899419	0.802194	0.0026978	0.0476924	0.21108	0.822181	0.997571	0.955237	0.00504547	0.0858387	0.25135	0.00413968	0.0682364	0.263128
Abcb8	2.68897	0.181308	2.28995	0.487892	2.57217	0.181454	1.95316	0.40169	0.110491	0.318231	0.254936	0.745212	0.783638	0.474397	0.922388	0.92202	0.0444806	0.196083	0.612732	0.400871	0.997571	1.17659	0.408224	0.689122	0.781907	0.0717908	0.281362	0.664554
Abcb9	3.03186	0.136738	2.78929	0.258332	2.95936	0.226898	1.95681	0.0336292	0.000357201	0.00606247	0.223965	0.736001	0.851996	0.660183	0.948509	0.955737	0.000188962	0.0192624	0.473302	0.439894	0.997571	1.12176	0.00520791	0.0867567	0.555522	0.00163223	0.0493475	0.495223
Abcc1	4.44751	0.148807	4.19493	0.205793	4.13551	0.258631	3.71418	0.360564	0.0451557	0.181252	0.160052	0.724671	0.842229	0.144365	0.899419	0.811066	0.0311894	0.161636	0.611462	0.77106	0.997571	0.963	0.115363	0.384161	0.726005	0.175394	0.442162	0.753899
Abcc10	1.75818	0.0931521	1.55854	0.102653	1.89828	0.278263	1.71101	0.0861782	0.158334	0.395263	0.067158	0.713733	0.871047	0.454765	0.919727	1.11453	0.554688	0.739916	0.967647	0.118263	0.997571	1.27953	0.120138	0.391059	1.1109	0.327894	0.594953	0.86821
Abcc12	1.66322	0.339854	1.69948	0.143536	1.69969	0.224225	1.87604	0.320776	0.769562	0.884496	0.873103	0.964048	1.00983	0.884225	0.981135	1.01507	0.474363	0.68126	1.15705	0.998957	0.999873	1.00518	0.43328	0.705206	1.14579	0.478724	0.713057	1.13988
Abcc3	1.81299	0.142279	1.96379	0.090097	2.09745	0.250241	2.64222	0.468275	0.0298621	0.136689	0.19584	0.729953	1.10798	0.162138	0.899419	1.22598	0.0426148	0.191423	1.83737	0.433195	0.997571	1.1065	0.0693811	0.296388	1.6583	0.150183	0.407287	1.4987
Abcc4	4.16752	0.245341	3.74949	0.301312	4.07409	0.195118	2.95672	0.228287	0.00118204	0.0137342	0.135864	0.724671	0.752281	0.632925	0.94601	0.933705	0.00332585	0.0527356	0.431481	0.192356	0.997571	1.24117	0.0221147	0.170207	0.573564	0.00298344	0.0610825	0.462117
Abcc5	5.47175	0.175593	4.74351	0.555945	4.73489	0.232661	3.46035	1.06495	0.0241415	0.117922	0.0965137	0.717453	0.631188	0.0118889	0.899419	0.602219	0.0320435	0.163288	0.296292	0.981417	0.999311	0.954104	0.137985	0.417601	0.46942	0.112834	0.353727	0.492
Abcc6	1.99552	0.0815848	2.03672	0.170483	1.91895	0.0954731	2.00389	0.0531153	0.618563	0.798812	0.724909	0.909995	1.03256	0.350494	0.905123	0.948698	0.888769	0.941952	1.00521	0.355426	0.997571	0.918778	0.766089	0.897814	0.973506	0.249323	0.525291	1.05957
Abcc8	2.5688	0.130575	2.45604	0.452606	2.35862	0.109117	1.76498	0.285075	0.032216	0.144342	0.699707	0.900802	0.951365	0.0991653	0.899419	0.86369	0.0113322	0.0948848	0.578705	0.735375	0.997571	0.907843	0.0888484	0.337677	0.60829	0.0280827	0.171335	0.670038
Abcc9	7.74615	0.188102	7.65623	0.105853	7.76657	0.0711671	5.5559	1.53121	0.0200928	0.103332	0.510509	0.831464	0.935922	0.868939	0.978856	1.00931	0.0697621	0.251352	0.299937	0.208433	0.997571	1.07842	0.076806	0.312528	0.320472	0.0669133	0.271475	0.297169
Abcd1	3.2015	0.322686	2.85076	0.311587	3.04573	0.206131	3.32384	0.493291	0.429697	0.675448	0.247097	0.743664	0.783348	0.519922	0.928968	0.889534	0.737399	0.858518	1.11506	0.417167	0.997571	1.13555	0.232891	0.535139	1.42346	0.41853	0.668899	1.25354
Abcd2	5.02967	0.202853	4.85904	0.246682	4.70704	0.353125	2.28839	0.500416	2.99997e-05	0.00123206	0.40714	0.795382	0.89118	0.241919	0.899491	0.81001	0.000922611	0.0303248	0.154616	0.5741	0.997571	0.908919	0.00133617	0.0510013	0.173496	0.00239035	0.0567245	0.190882
Abcd3	5.38333	0.221228	5.17862	0.332606	5.33091	0.302178	4.78842	0.559476	0.277603	0.542902	0.424906	0.800995	0.875608	0.820374	0.973733	0.970257	0.16193	0.38984	0.691408	0.588753	0.997571	1.10809	0.357749	0.650452	0.789632	0.213557	0.48821	0.712603
Abcd4	1.8904	0.0607925	1.91581	0.119971	2.09485	0.122894	2.22703	0.212968	0.0566295	0.210144	0.759932	0.925266	1.01955	0.0611485	0.899419	1.15439	0.0580255	0.227444	1.27114	0.145275	0.997571	1.13225	0.0921041	0.343321	1.24676	0.404503	0.657558	1.10114
Abce1	7.37666	0.146324	7.21784	0.110715	7.33433	0.165524	6.95574	0.910478	0.703325	0.849264	0.208194	0.733802	0.894408	0.75668	0.965868	0.972008	0.473418	0.680531	0.835542	0.36824	0.997571	1.08676	0.646591	0.837672	0.934184	0.517685	0.739092	0.859604
Abcf1	5.98424	0.180183	5.7254	0.408624	5.94652	0.117893	4.92589	0.275293	0.00428267	0.0341156	0.372234	0.779259	0.852745	0.776745	0.969001	0.971396	0.00508527	0.0636887	0.483335	0.418735	0.997571	1.13914	0.048289	0.248576	0.5668	0.00412125	0.0680531	0.497568
Abcf2	6.47131	0.0486605	6.30105	0.103027	6.37204	0.117644	5.70466	0.631095	0.0752296	0.251574	0.0607979	0.713733	0.889859	0.248181	0.901315	0.935191	0.103904	0.308691	0.622753	0.475664	0.997571	1.05094	0.181524	0.476563	0.699833	0.146133	0.401339	0.66591
Abcf3	5.7077	0.281339	5.38345	0.150589	5.46318	0.175036	4.7922	0.328853	0.0102751	0.0636326	0.153221	0.724671	0.79194	0.27032	0.902644	0.838077	0.0215046	0.132937	0.532925	0.581985	0.997571	1.05826	0.0472811	0.246261	0.672936	0.0355389	0.193306	0.63589
Abcg1	2.13121	0.2713	2.05927	0.103717	2.25506	0.244705	4.21288	0.778312	0.0007621	0.0102503	0.690006	0.896335	0.941448	0.588637	0.938475	1.08715	0.0119269	0.0972168	4.58956	0.271014	0.997571	1.15476	0.0089666	0.110391	4.875	0.0141873	0.120939	4.22166
Abcg2	1.07078	0.164026	1.33219	0.333184	1.23209	0.111161	1.36099	0.0954433	0.341606	0.604515	0.289744	0.749371	1.21545	0.231325	0.899419	1.11566	0.0570562	0.225433	1.21929	0.647455	0.997571	0.917902	0.892512	0.957615	1.00316	0.202228	0.474941	1.09289
Abcg3l1	1.69914	0.0970559	1.86113	0.440938	1.7636	0.224361	1.75035	0.245445	0.910441	0.957916	0.567973	0.852692	1.15395	0.671574	0.950049	1.05233	0.753717	0.868064	1.04436	0.749946	0.997571	0.911938	0.723108	0.876236	0.905029	0.948292	0.978569	0.992424
Abcg3l2	1.78175	0.185317	1.38266	0.212708	1.5998	0.288548	1.50081	0.132522	0.208597	0.46308	0.0704271	0.713733	0.75953	0.410098	0.91041	0.888827	0.0995485	0.301773	0.820819	0.353323	0.997571	1.17023	0.46003	0.723901	1.08069	0.61788	0.804318	0.923486
Abcg3l3	1.84847	0.32639	1.76046	0.370255	1.64564	0.0952181	1.9283	0.149418	0.609309	0.793238	0.772874	0.930751	0.945789	0.359861	0.907939	0.854921	0.719677	0.848749	1.04225	0.630389	0.997571	0.903923	0.506881	0.755006	1.10199	0.0506814	0.234366	1.21912
Abcg4	1.72456	0.073896	1.9378	0.285376	1.976	0.282339	1.79652	0.045555	0.443871	0.685852	0.27849	0.748014	1.17383	0.20992	0.899419	1.20517	0.224428	0.463204	1.05058	0.877079	0.997571	1.0267	0.444813	0.712993	0.895004	0.338153	0.604438	0.87173
Abcg5	1.54489	0.0694755	1.50532	0.0530305	1.7647	0.297745	1.38026	0.175134	0.140925	0.368526	0.476769	0.81868	0.972639	0.281013	0.902644	1.18093	0.204729	0.441754	0.895832	0.211596	0.997571	1.21415	0.302061	0.604414	0.921033	0.12616	0.37536	0.758585
Abcg8	1.45142	0.167892	1.29681	0.0485817	1.38592	0.16372	1.25921	0.0765766	0.303527	0.569218	0.200245	0.730629	0.894697	0.653862	0.948126	0.955373	0.145544	0.369318	0.872171	0.417194	0.997571	1.06782	0.512427	0.757825	0.974823	0.291427	0.565513	0.912912
Abhd1	1.70008	0.230709	1.60047	0.165283	1.58717	0.129308	1.6621	0.234949	0.879151	0.941858	0.576091	0.857234	0.929172	0.500702	0.926976	0.919145	0.851423	0.92323	0.974168	0.917876	0.998638	0.989208	0.729039	0.87929	1.04843	0.653734	0.825488	1.05986
Abhd10	2.47754	0.336839	1.92633	0.112519	2.01043	0.243836	1.82725	0.185888	0.039053	0.164392	0.0547542	0.713733	0.672111	0.123576	0.899419	0.717874	0.0429164	0.192036	0.629712	0.616349	0.997571	1.06809	0.473829	0.732027	0.936917	0.359229	0.620042	0.877191
Abhd11	3.70743	0.247453	3.68149	0.746552	3.76282	0.313811	3.28595	0.226827	0.555266	0.759745	0.957171	0.988004	1.05247	0.82211	0.973733	1.04563	0.0952984	0.294387	0.745126	0.870355	0.997571	0.993497	0.429496	0.703195	0.707976	0.0998548	0.332005	0.71261
Abhd12	2.63372	0.151345	2.51084	0.356612	2.41885	0.161503	3.96006	0.6863	0.00477603	0.0368233	0.611967	0.868857	0.933439	0.167973	0.899419	0.862091	0.0308235	0.160626	2.69348	0.70486	0.997571	0.923565	0.03151	0.200959	2.88554	0.0193321	0.142454	3.12435
Abhd12b	1.52062	0.056793	1.67075	0.240794	1.68059	0.330891	1.5863	0.06808	0.762852	0.880296	0.35254	0.769408	1.11928	0.455574	0.919927	1.13681	0.268745	0.508974	1.04681	0.968765	0.999311	1.01567	0.590242	0.80478	0.935257	0.65405	0.825524	0.920832
Abhd13	3.38973	0.186589	3.24431	0.305591	3.46746	0.131298	3.39877	0.0466526	0.569794	0.768996	0.520566	0.835709	0.912064	0.586835	0.938475	1.05231	0.938964	0.968717	1.00092	0.309818	0.997571	1.15376	0.435601	0.706865	1.09743	0.441345	0.686934	0.95117
Abhd14a	1.99392	0.100919	1.79341	0.0279014	1.82543	0.0967925	1.62798	0.311683	0.154344	0.38919	0.0294656	0.713567	0.868953	0.105201	0.899419	0.889697	0.125145	0.341513	0.786748	0.61116	0.997571	1.02387	0.411664	0.691671	0.905398	0.353823	0.616197	0.884288
Abhd14b	2.10682	0.270067	1.80657	0.173152	1.86256	0.314061	1.96878	0.267017	0.543289	0.752661	0.180323	0.724671	0.806729	0.364818	0.908055	0.848341	0.563166	0.746187	0.908369	0.80022	0.997571	1.05158	0.427183	0.701861	1.12599	0.678467	0.840101	1.07076
Abhd15	1.72913	0.162027	1.65676	0.220353	1.86469	0.109534	2.28582	0.20637	0.0110032	0.0668825	0.670565	0.889868	0.954205	0.296157	0.902644	1.09593	0.0212983	0.132272	1.47473	0.217163	0.997571	1.14853	0.0225771	0.172024	1.54551	0.0354578	0.193007	1.34564
Abhd16a	4.39479	0.102582	4.16921	0.276146	4.39466	0.183587	3.40865	0.194072	0.00085204	0.0110885	0.255397	0.745212	0.864138	0.999189	0.99958	1.00364	0.00147111	0.0375749	0.506932	0.304251	0.997571	1.16143	0.0174976	0.151828	0.586633	0.00307379	0.0622518	0.505096
Abhd16b	1.52685	0.2198	1.47588	0.115291	1.49924	0.0316377	1.2551	0.177827	0.196367	0.447348	0.740048	0.916335	0.959716	0.840068	0.975378	0.973458	0.171281	0.402351	0.825982	0.752006	0.997571	1.01432	0.14549	0.426618	0.860653	0.0792687	0.295796	0.848503
Abhd17a	4.38388	0.129384	4.20602	0.17596	4.2208	0.194619	4.53694	0.526434	0.526325	0.740669	0.231214	0.738318	0.886117	0.293374	0.902644	0.896123	0.650404	0.805529	1.16069	0.926937	0.998959	1.01129	0.360113	0.651514	1.30986	0.384496	0.641548	1.29523
Abhd17b	4.48657	0.263956	4.26362	0.0804016	4.2048	0.118689	4.08312	1.32859	0.903839	0.954364	0.234237	0.739239	0.847877	0.16701	0.899419	0.814969	0.63314	0.793084	0.953048	0.516535	0.997571	0.961188	0.825835	0.927294	1.12404	0.882112	0.949986	1.16943
Abhd17c	3.2493	0.221988	2.81239	0.625397	3.34406	0.209765	3.73161	0.725913	0.245436	0.508119	0.317788	0.756275	0.783416	0.619513	0.944683	1.06689	0.332889	0.567314	1.51696	0.2352	0.997571	1.36184	0.171915	0.464106	1.93634	0.424535	0.673367	1.42185
Abhd18	3.04495	0.00952223	2.49548	0.252781	2.43318	0.0507791	2.34802	0.135629	0.00148393	0.015993	0.0197355	0.713567	0.690287	3.33777e-05	0.219977	0.654655	0.000889098	0.0297724	0.618664	0.697062	0.997571	0.948381	0.423588	0.699955	0.896242	0.366017	0.625303	0.945024
Abhd2	2.60822	0.0740164	2.68005	0.0114372	2.70276	0.22907	5.17487	1.07376	0.00104189	0.012659	0.172015	0.724671	1.05014	0.5337	0.928968	1.07551	0.0144894	0.108097	6.91293	0.872152	0.997571	1.02416	0.0158107	0.143257	6.58285	0.0175426	0.135776	6.42755
Abhd3	1.84859	0.138847	1.96773	0.402634	1.49958	0.0962181	1.82738	0.187852	0.173736	0.417113	0.653354	0.884163	1.11052	0.0231974	0.899419	0.783861	0.882617	0.939192	0.987927	0.121726	0.997571	0.705849	0.61336	0.817918	0.889605	0.0546531	0.243295	1.26033
Abhd4	3.66882	0.124108	3.19755	0.0814788	3.38273	0.151485	3.98398	0.299663	0.00377067	0.0312944	0.00533459	0.713567	0.720337	0.0646365	0.899419	0.821121	0.16767	0.397158	1.25855	0.135661	0.997571	1.13991	0.0118163	0.124823	1.74717	0.0361692	0.194895	1.53273
Abhd5	4.76839	0.167143	4.61248	0.320314	4.74972	0.108091	4.51056	0.774971	0.866766	0.936775	0.496354	0.826526	0.908348	0.878794	0.980685	0.984606	0.603302	0.774574	0.914062	0.520748	0.997571	1.08395	0.84354	0.935913	1.00629	0.624545	0.808606	0.928353
Abhd6	3.44466	0.318515	3.23604	0.418233	3.41596	0.264676	2.75671	0.387609	0.138781	0.365407	0.529643	0.837894	0.874238	0.91026	0.985435	0.975556	0.0763964	0.262404	0.626336	0.563096	0.997571	1.11589	0.219121	0.519082	0.716436	0.0717621	0.281351	0.642029
Abhd8	3.07212	0.37256	2.89725	0.348888	2.92926	0.160412	3.41368	0.534169	0.37906	0.636215	0.584828	0.860407	0.883961	0.57479	0.936426	0.889849	0.415057	0.634315	1.29319	0.892183	0.997571	1.00666	0.233552	0.535856	1.46295	0.206929	0.481085	1.45327
Abi1	4.00087	0.271955	3.87335	0.141911	3.9647	0.197791	4.7561	0.538103	0.034952	0.152381	0.511336	0.832084	0.907373	0.86126	0.977854	0.969519	0.0958546	0.295317	1.74038	0.551172	0.997571	1.06849	0.051509	0.256617	1.91804	0.0750893	0.287999	1.79509
Abi2	4.32026	0.0438835	4.15558	0.235923	4.30443	0.197519	5.5027	0.400044	0.000609432	0.00871698	0.300316	0.751783	0.899608	0.898707	0.98475	0.994964	0.00703626	0.0749138	2.33054	0.449236	0.997571	1.106	0.00736462	0.100553	2.59062	0.00964717	0.101001	2.34234
Abi3	1.77576	0.0747897	2.29228	0.334667	1.96312	0.119374	1.96224	0.0183072	0.046661	0.185392	0.0594908	0.713733	1.45402	0.0826045	0.899419	1.14028	0.0137544	0.105096	1.13702	0.183864	0.997571	0.784224	0.163284	0.452378	0.781985	0.990491	0.996081	0.997145
Abi3bp	4.42241	0.108061	5.08813	0.0368659	4.73275	0.785222	4.77714	1.58524	0.836197	0.920331	0.000540985	0.488899	1.58372	0.534873	0.928968	1.37597	0.718681	0.848031	1.95384	0.477372	0.997571	0.868822	0.751171	0.889889	1.2337	0.967419	0.986347	1.41997
Abl1	2.15453	0.168515	2.51394	0.237762	2.27982	0.152318	4.01531	0.68725	0.00110119	0.0131333	0.0995212	0.71977	1.28838	0.3935	0.910211	1.08974	0.0103803	0.0905329	3.90208	0.224321	0.997571	0.84582	0.0232529	0.174926	3.02868	0.0129474	0.115696	3.58075
Abl2	3.48577	0.334374	3.69312	0.238871	3.79755	0.146894	4.17683	0.646157	0.252589	0.51623	0.431457	0.804233	1.14574	0.213314	0.899419	1.22454	0.175277	0.406894	1.70409	0.554046	0.997571	1.06878	0.290788	0.594533	1.48734	0.377626	0.635813	1.39162
Ablim1	4.76847	0.481584	4.62565	0.306414	4.67424	0.388856	3.7064	0.977548	0.185026	0.43229	0.68707	0.895209	0.886265	0.805047	0.972398	0.923371	0.166668	0.39573	0.530931	0.87325	0.997571	1.04187	0.19511	0.492779	0.599065	0.186291	0.456053	0.574992
Ablim2	4.61972	0.0744168	4.3394	0.437106	4.41175	0.134676	2.57575	1.02582	0.00716411	0.0491186	0.335003	0.763964	0.846978	0.0792782	0.899419	0.867537	0.0262426	0.147779	0.282547	0.797664	0.997571	1.02427	0.0519314	0.257731	0.333594	0.0371611	0.197773	0.325689
Ablim3	3.40398	0.0921251	3.31424	0.0281969	3.54062	0.417277	4.08927	1.1358	0.447593	0.688604	0.181957	0.724671	0.93855	0.609198	0.941935	1.12988	0.356409	0.586613	2.00587	0.401563	0.997571	1.20385	0.302844	0.605263	2.1372	0.476164	0.711245	1.7753
Abo	2.12787	0.238276	2.03509	0.290079	2.32482	0.390355	1.88825	0.0510604	0.324025	0.589606	0.690656	0.896335	0.941681	0.497177	0.926026	1.16412	0.163757	0.392184	0.839915	0.360457	0.997571	1.23621	0.436562	0.706865	0.891932	0.127167	0.376638	0.721505
Abr	2.09549	0.0925237	2.48127	0.124026	2.05678	0.239464	3.64874	0.954389	0.0142421	0.0801577	0.0124635	0.713567	1.30801	0.806856	0.972573	0.98085	0.0485277	0.20599	3.42408	0.0526368	0.997571	0.749877	0.103528	0.362884	2.61777	0.0486989	0.22981	3.49093
Abra	6.56428	0.14711	5.86784	0.247374	6.21767	0.88999	2.69833	0.618498	0.000101856	0.00260802	0.0137935	0.713567	0.621204	0.542134	0.930709	0.879556	0.000459599	0.0228132	0.0728703	0.547667	0.997571	1.41589	0.00118227	0.0496361	0.117305	0.00491429	0.0733898	0.082849
Abracl	1.89395	0.111612	1.76127	0.409981	1.90868	0.169698	4.6741	0.567548	2.36129e-05	0.00106463	0.617338	0.87098	0.934247	0.906086	0.985246	1.01299	0.00113748	0.0331986	7.23667	0.595837	0.997571	1.08429	0.00196603	0.0581972	7.74599	0.00127121	0.0461083	7.14385
Abt1	2.2348	0.148782	2.30779	0.22875	2.22457	0.107579	2.49613	0.167435	0.250768	0.514079	0.667248	0.888952	1.05711	0.927781	0.989063	0.991316	0.113392	0.324299	1.19974	0.599054	0.997571	0.937762	0.313941	0.614375	1.13493	0.0773776	0.292262	1.21025
Abtb1	2.74815	0.220733	2.55755	0.216017	2.72362	0.360057	1.75599	0.236179	0.0053978	0.0401976	0.345329	0.766576	0.876028	0.92472	0.988695	0.996979	0.00602218	0.0690454	0.503246	0.530943	0.997571	1.13807	0.0122756	0.127234	0.574464	0.0176581	0.136182	0.504771
Abtb2	1.9894	0.157963	1.85913	0.0511988	1.73361	0.136287	2.44083	0.493955	0.0539707	0.203518	0.245789	0.74252	0.910329	0.100939	0.899419	0.836586	0.20611	0.443299	1.41891	0.209652	0.997571	0.918993	0.112359	0.378792	1.55868	0.0751243	0.287999	1.69607
Ac1576	1.337	0.0781891	1.34524	0.325247	1.22436	0.102122	1.18972	0.0212204	0.629246	0.806088	0.967992	0.990681	1.02235	0.203901	0.899419	0.925519	0.0345619	0.170386	0.902139	0.57231	0.997571	0.905289	0.454998	0.720191	0.882421	0.595969	0.789792	0.974739
Acaa1	2.59625	0.190269	2.17493	0.34619	2.32182	0.0928078	2.30609	0.200476	0.218817	0.477375	0.138422	0.724671	0.75666	0.0881031	0.899419	0.82302	0.143152	0.366429	0.8181	0.516991	0.997571	1.0877	0.6005	0.810409	1.0812	0.907763	0.962158	0.994021
Acaa2	7.28376	0.256658	6.58371	0.169696	6.95463	0.508807	5.04208	0.980042	0.00611801	0.0439513	0.0169481	0.713567	0.6117	0.373749	0.909488	0.819754	0.0185777	0.123336	0.242691	0.297116	0.997571	1.34012	0.0549644	0.264984	0.396748	0.0399459	0.205272	0.296054
Acaca	3.55141	0.0230933	3.46212	0.667784	3.35112	0.375056	3.86778	0.161597	0.454926	0.693415	0.828313	0.949692	1.0064	0.408152	0.91041	0.889044	0.0283865	0.153671	1.25037	0.814176	0.997571	0.883388	0.364277	0.655035	1.24242	0.0935609	0.322174	1.40642
Acacb	5.42386	0.101393	5.03591	0.487023	5.17841	0.208305	2.55363	0.312674	1.07614e-05	0.000668425	0.248125	0.743664	0.790308	0.140393	0.899419	0.84788	0.000111405	0.015784	0.138621	0.665483	0.997571	1.07285	0.00175293	0.055457	0.175402	0.00026756	0.0282757	0.163492
Acad10	2.43387	0.22366	2.08468	0.242691	2.42356	0.279472	1.75034	0.149985	0.0186659	0.0979478	0.140807	0.724671	0.786052	0.962593	0.994057	0.997002	0.0117247	0.0968033	0.619955	0.18798	0.997571	1.26837	0.11224	0.378575	0.788695	0.0212724	0.148733	0.621819
Acad11	3.53247	0.307582	2.98706	0.307474	3.26124	0.586059	2.35791	0.409287	0.0430492	0.175847	0.0955798	0.717415	0.685973	0.517023	0.928968	0.862353	0.0164887	0.115728	0.448995	0.512694	0.997571	1.25712	0.100353	0.357523	0.654538	0.093817	0.322627	0.520663
Acad8	4.62705	0.122884	4.01901	0.240147	4.23178	0.396381	2.81691	0.291385	0.000267359	0.0050033	0.0174809	0.713567	0.660405	0.174341	0.899419	0.777738	0.000581047	0.0250537	0.288487	0.47101	0.997571	1.17767	0.00527907	0.0870333	0.436833	0.00758993	0.0907815	0.37093
Acad9	4.65177	0.0995786	4.47701	0.102386	4.52883	0.34439	3.75642	0.819504	0.140748	0.368297	0.101407	0.71977	0.885994	0.584477	0.937962	0.934666	0.133505	0.352455	0.602035	0.815029	0.997571	1.05493	0.205256	0.504085	0.679502	0.206769	0.481032	0.644118
Acadl	8.48077	0.142481	7.88239	0.146962	8.37358	0.411116	6.55902	0.786085	0.00302824	0.0267258	0.00716355	0.713567	0.66061	0.691571	0.954056	0.95107	0.0140713	0.10623	0.29252	0.123144	0.997571	1.43969	0.0456419	0.24179	0.442803	0.0239506	0.157393	0.307569
Acadm	9.38212	0.175646	9.0239	0.279448	9.104	0.252899	5.38453	1.03873	6.28677e-05	0.00192642	0.133309	0.724671	0.786452	0.192751	0.899419	0.829024	0.00277325	0.0482931	0.0727945	0.731443	0.997571	1.05413	0.00423223	0.0795278	0.0925607	0.00382125	0.0661132	0.0878075
Acads	4.4782	0.338248	3.73345	0.225077	4.00845	0.25255	2.78266	0.496248	0.00196495	0.0195216	0.0336992	0.713567	0.590236	0.126186	0.899419	0.715513	0.00810186	0.0801487	0.315755	0.231908	0.997571	1.21225	0.0390773	0.222716	0.534964	0.0188916	0.141054	0.441299
Acadsb	7.9821	0.433298	6.98423	0.334133	7.38145	0.477313	3.44918	0.946833	5.92034e-05	0.00186578	0.0342257	0.713567	0.494263	0.181866	0.899419	0.663653	0.00165716	0.0398718	0.0473153	0.303084	0.997571	1.34271	0.00365814	0.0753423	0.0957289	0.00302001	0.0615912	0.0712952
Acadvl	6.91948	0.207863	6.39239	0.0506534	6.81798	0.343711	4.95642	0.519313	0.000286842	0.00526664	0.0129795	0.713567	0.689455	0.684223	0.953199	0.94338	0.00370176	0.0546988	0.265711	0.101146	0.997571	1.3683	0.00886131	0.11005	0.385393	0.00661772	0.0845167	0.281659
Acan	1.39182	0.150217	1.30064	0.0233292	1.62785	0.0291124	1.26873	0.0480596	0.00246015	0.0229525	0.357527	0.771445	0.935411	0.0557027	0.899419	1.17361	0.247854	0.488141	0.91521	0.000109471	0.899167	1.25465	0.359417	0.651061	0.978404	0.00037874	0.0318019	0.779825
Acap1	1.41924	0.241614	1.58582	0.0482972	1.5599	0.046018	1.66625	0.074174	0.214895	0.471433	0.306596	0.752075	1.11268	0.377966	0.909488	1.09284	0.165747	0.394567	1.17709	0.537889	0.997571	0.982166	0.190607	0.488147	1.05788	0.102458	0.336699	1.07709
Acap2	4.39851	0.237603	4.54107	0.429515	4.38375	0.400228	6.0501	0.322308	0.00107356	0.0129272	0.64135	0.880084	1.12545	0.958831	0.993944	1.00479	0.0020308	0.0427892	3.16383	0.666668	0.997571	0.892787	0.00823597	0.105116	2.81117	0.00493898	0.0734524	3.14876
Acap3	2.54645	0.258509	2.18872	0.179531	2.49409	0.330193	2.95522	0.327188	0.058866	0.214723	0.120361	0.724671	0.776436	0.839383	0.975082	0.970911	0.164756	0.393441	1.33689	0.232099	0.997571	1.25047	0.0236435	0.175888	1.72182	0.16089	0.422547	1.37694
Acat1	8.53476	0.0414718	8.25762	0.0167613	8.4368	0.206623	5.29418	0.748507	1.79172e-05	0.000889922	0.000427398	0.488899	0.825036	0.465882	0.921198	0.940663	0.00170179	0.040476	0.114947	0.208727	0.997571	1.14015	0.00236986	0.0629619	0.139324	0.0021806	0.055028	0.122198
Acat2	2.2762	0.0762213	2.04135	0.571853	2.217	0.138757	2.71363	0.128195	0.1196	0.333087	0.51965	0.83521	0.897334	0.552472	0.931547	0.961815	0.00708061	0.0751921	1.35653	0.632427	0.997571	1.07186	0.117867	0.388031	1.51173	0.0103906	0.104612	1.41038
Acat2l1	0.998562	0.224877	1.20276	0.216774	1.30979	0.15952	1.14646	0.133523	0.303503	0.569218	0.32077	0.758451	1.1515	0.122225	0.899419	1.23607	0.38279	0.610557	1.10239	0.528815	0.997571	1.07344	0.7212	0.875774	0.957351	0.245458	0.521196	0.891851
Acbd3	4.83464	0.170648	4.38522	0.185511	4.82735	0.113407	5.04914	0.335764	0.0315732	0.14254	0.0366361	0.713567	0.732848	0.953761	0.993349	0.992347	0.379779	0.607475	1.17646	0.0244054	0.997571	1.3541	0.0400303	0.226204	1.60533	0.339342	0.605519	1.18553
Acbd4	2.38326	0.12968	2.24435	0.41106	1.95537	0.124764	2.15849	0.233499	0.285744	0.551799	0.606497	0.867203	0.931673	0.0146309	0.899419	0.743146	0.218706	0.457203	0.8607	0.308687	0.997571	0.797647	0.768815	0.89934	0.923822	0.254601	0.530643	1.15818
Acbd5	4.70387	0.35515	4.17121	0.126353	4.24613	0.167868	3.29377	0.710315	0.017761	0.094452	0.0706371	0.713733	0.678681	0.113721	0.899419	0.71623	0.0370961	0.177643	0.399783	0.570254	0.997571	1.05533	0.102895	0.361791	0.589059	0.0866797	0.309067	0.558177
Acbd6	3.60676	0.175896	3.61545	0.326062	3.833	0.337035	3.37662	0.360076	0.405343	0.657142	0.969526	0.991273	1.01904	0.360907	0.907939	1.18635	0.376183	0.604153	0.866884	0.466714	0.997571	1.16419	0.442423	0.711085	0.85069	0.184252	0.45347	0.730714
Acbd7	1.40685	0.0653081	1.49079	0.0801937	1.28899	0.326834	1.56908	0.361459	0.580417	0.775884	0.232513	0.738494	1.06026	0.57331	0.936183	0.937298	0.486929	0.69076	1.14265	0.357629	0.997571	0.884023	0.732743	0.881553	1.0777	0.375829	0.634076	1.21909
Accs	1.53942	0.0825207	1.79671	0.00898016	1.90837	0.289612	2.04903	0.214499	0.0496365	0.193427	0.00581225	0.713567	1.19394	0.101104	0.899419	1.30751	0.0184501	0.122961	1.43235	0.541015	0.997571	1.09513	0.111499	0.377724	1.19969	0.536118	0.75115	1.09548
Accsl	1.60149	0.0285414	1.73676	0.366458	1.44553	0.247489	1.59963	0.0581571	0.504057	0.726184	0.558515	0.848941	1.12133	0.339209	0.904026	0.906529	0.962727	0.981881	0.99912	0.317648	0.997571	0.808439	0.556921	0.786063	0.891011	0.353012	0.615796	1.10214
Acd	2.71522	0.170505	2.5509	0.134704	2.66123	0.259758	3.25548	0.280936	0.0182145	0.0962497	0.260428	0.745849	0.890737	0.778445	0.969142	0.968904	0.0465141	0.200729	1.46619	0.549338	0.997571	1.08776	0.0172918	0.150749	1.64605	0.0546544	0.243295	1.51325
Ace	4.19882	0.154013	4.23067	0.49406	4.41311	0.47209	3.69233	1.75249	0.809726	0.905252	0.920246	0.978814	1.06127	0.496343	0.925943	1.19955	0.644194	0.800658	1.1808	0.66781	0.997571	1.1303	0.635561	0.830738	1.11262	0.529358	0.746507	0.984365
Ace2	1.46265	0.0724412	1.52267	0.142916	1.58193	0.125316	1.66983	0.0406892	0.168708	0.410067	0.551799	0.845445	1.04498	0.226672	0.899419	1.08804	0.0124572	0.0996082	1.15376	0.617897	0.997571	1.04121	0.161437	0.449906	1.1041	0.312178	0.582664	1.0604
Ace3	1.73372	0.110608	1.85959	0.211976	1.79276	0.286803	2.10868	0.499035	0.5092	0.72972	0.413452	0.797971	1.0969	0.756084	0.965828	1.05299	0.272753	0.51305	1.34987	0.761779	0.997571	0.959969	0.470743	0.729633	1.23062	0.395607	0.650562	1.28194
Acer1	1.52424	0.224401	1.35817	0.199276	1.43758	0.0847864	1.53965	0.131881	0.556679	0.760716	0.392089	0.78831	0.889704	0.565428	0.935238	0.935154	0.923275	0.960173	1.00533	0.559831	0.997571	1.05108	0.258695	0.562463	1.12996	0.322556	0.590464	1.07505
Acer2	2.25479	0.305372	2.18451	0.0948934	2.40829	0.434383	1.82191	0.292418	0.197269	0.448478	0.722783	0.909012	0.93928	0.642879	0.946826	1.12689	0.150848	0.375853	0.739669	0.432549	0.997571	1.19974	0.110582	0.37598	0.787486	0.124437	0.372468	0.656383
Acer3	1.32201	0.0472724	1.28159	0.159499	1.37733	0.0734935	2.73295	0.288374	1.45078e-05	0.000789742	0.695499	0.898274	0.976039	0.334471	0.904026	1.03962	0.00111796	0.0330642	2.69237	0.398524	0.997571	1.06515	0.0015859	0.0543012	2.75846	0.0013954	0.0471081	2.58975
Acin1	4.24761	0.263135	3.75657	0.532247	4.04427	0.187501	4.18086	0.0346614	0.296209	0.562168	0.225287	0.736001	0.733477	0.33697	0.904026	0.863393	0.685602	0.828775	0.944119	0.427082	0.997571	1.17712	0.240319	0.542222	1.28718	0.282507	0.556851	1.0935
Ackr1	1.64847	0.0178051	1.92863	0.163545	1.75257	0.159924	1.83273	0.561135	0.716361	0.85708	0.0419831	0.713567	1.21944	0.325234	0.904026	1.07922	0.60011	0.772588	1.19508	0.253331	0.997571	0.88501	0.790367	0.909944	0.98002	0.823597	0.921131	1.10735
Ackr2	1.95572	0.194215	2.07184	0.0947467	2.02062	0.253111	1.82259	0.264404	0.541662	0.751544	0.404669	0.793724	1.07878	0.742351	0.962985	1.05036	0.520897	0.715208	0.916335	0.759187	0.997571	0.973659	0.199088	0.49766	0.849419	0.401764	0.655747	0.872399
Ackr3	4.73469	0.146572	4.99217	0.44933	4.87009	0.193663	5.49686	0.928471	0.375661	0.632917	0.398804	0.791436	1.23139	0.388933	0.909488	1.10111	0.23288	0.471278	1.96098	0.687894	0.997571	0.894203	0.444469	0.712883	1.59249	0.316212	0.5854	1.78091
Ackr4	3.27872	0.209811	3.17723	0.141736	2.93563	0.0938552	2.54724	0.613353	0.106717	0.311346	0.525728	0.837241	0.928334	0.0609796	0.899419	0.78383	0.122331	0.337552	0.635954	0.0695722	0.997571	0.844341	0.158061	0.444887	0.685049	0.339266	0.605498	0.811342
Acly	3.01149	0.279145	3.1399	0.283062	2.85268	0.167045	5.43655	0.772602	0.000277266	0.00512979	0.605703	0.866808	1.0942	0.445419	0.916687	0.889011	0.00691926	0.0741676	5.87854	0.204695	0.997571	0.812479	0.00843382	0.106787	5.37247	0.00479746	0.0729696	6.61245
Acmsd	1.6934	0.234426	1.62574	0.117965	1.44578	0.0316451	1.57955	0.218134	0.397583	0.651436	0.678346	0.892855	0.947705	0.144031	0.899419	0.83486	0.571328	0.752292	0.92302	0.0631594	0.997571	0.880928	0.763103	0.896243	0.973953	0.352498	0.615468	1.1056
Acnat1	1.05537	0.297914	1.5556	0.674204	0.947186	0.198974	1.11577	0.098695	0.2998	0.565266	0.305001	0.751783	1.50378	0.628579	0.94593	0.920187	0.75561	0.869121	1.02926	0.20822	0.997571	0.611915	0.326173	0.624695	0.684451	0.258928	0.535137	1.11854
Acnat2	1.28808	0.093547	1.52926	0.264629	1.33117	0.337463	1.18767	0.0663288	0.353941	0.614546	0.210901	0.734359	1.19328	0.841654	0.975378	1.04816	0.203978	0.441041	0.932128	0.468508	0.997571	0.878387	0.0959569	0.349947	0.781149	0.509875	0.733953	0.889299
Aco1	4.68924	0.0740758	4.6286	0.0725437	4.72204	0.156606	4.94067	0.7305	0.763528	0.880782	0.368371	0.777289	0.958818	0.759379	0.965868	1.0262	0.585008	0.761172	1.28694	0.401475	0.997571	1.07028	0.502387	0.751373	1.34222	0.638913	0.816907	1.25408
Aco2	9.86302	0.0448472	9.70077	0.0542006	9.8358	0.126072	7.32825	0.512214	5.86735e-06	0.000466522	0.0162005	0.713567	0.89376	0.742366	0.962985	0.983463	0.00103249	0.031961	0.180303	0.163526	0.997571	1.10037	0.00133774	0.0510013	0.201735	0.00118646	0.0444976	0.183335
Acot1	1.36323	0.187789	1.51632	0.251642	1.25385	0.182957	1.82412	0.310449	0.0823723	0.266306	0.445942	0.808056	1.11691	0.509907	0.92751	0.926476	0.0926349	0.290518	1.39025	0.217756	0.997571	0.829497	0.253076	0.556291	1.24472	0.0518494	0.237333	1.50058
Acot11	1.59657	0.1703	1.56153	0.193363	1.75355	0.205854	1.70376	0.438675	0.809675	0.905252	0.825392	0.949295	0.977377	0.366364	0.908055	1.11748	0.713303	0.845511	1.1036	0.304248	0.997571	1.14334	0.634432	0.83031	1.12914	0.867409	0.942401	0.987578
Acot12	1.69796	0.140934	2.09088	0.154334	1.8721	0.213161	1.79015	0.048167	0.0617194	0.221656	0.0311915	0.713567	1.31379	0.303278	0.902644	1.13303	0.344086	0.577047	1.06298	0.223302	0.997571	0.862414	0.0322244	0.20271	0.809092	0.551403	0.762508	0.938171
Acot13	6.56932	0.105802	6.3781	0.17947	6.37016	0.331236	3.40319	1.14803	0.000549424	0.00808734	0.187099	0.725771	0.878869	0.377348	0.909488	0.884994	0.00892737	0.084661	0.139696	0.972645	0.999311	1.00697	0.011383	0.123152	0.15895	0.0126369	0.1146	0.15785
Acot2	2.81153	0.166327	2.08744	0.268026	2.75112	0.405668	1.60921	0.426769	0.00639457	0.0453568	0.0164573	0.713567	0.609502	0.8231	0.973733	0.981002	0.0104452	0.0908315	0.444699	0.0773053	0.997571	1.60952	0.1756	0.468901	0.729611	0.0283304	0.172079	0.453311
Acot3	2.45945	0.295114	1.98396	0.156958	2.23135	0.374519	2.10768	0.117033	0.21501	0.471586	0.0694015	0.713733	0.712449	0.453928	0.919727	0.860567	0.127396	0.344037	0.774897	0.350851	0.997571	1.2079	0.335214	0.63347	1.08765	0.614148	0.801477	0.90045
Acot4	1.81588	0.296878	2.07601	0.127069	1.8587	0.214629	1.87229	0.168108	0.4803	0.710515	0.23543	0.739576	1.18326	0.849458	0.97627	1.02258	0.788814	0.887394	1.02945	0.205786	0.997571	0.864205	0.169357	0.460838	0.870014	0.935334	0.973775	1.00672
Acot5	1.42756	0.137215	1.45661	0.0910796	1.61396	0.246125	1.46124	0.135327	0.52777	0.741827	0.775203	0.931215	1.0186	0.315784	0.902644	1.14573	0.777204	0.881811	1.02358	0.357683	0.997571	1.12481	0.963147	0.986063	1.00489	0.399627	0.654119	0.89338
Acot6	1.36937	0.225416	1.632	0.344873	1.65393	0.219287	1.45376	0.0723253	0.430141	0.675753	0.331503	0.762703	1.21371	0.192122	0.899419	1.21799	0.570331	0.751599	1.05278	0.930419	0.998959	1.00353	0.430443	0.70372	0.867409	0.207643	0.481605	0.864356
Acot7	2.67602	0.166364	2.69615	0.247629	2.94435	0.212815	3.16807	1.05272	0.678926	0.83606	0.912583	0.976089	1.01921	0.160451	0.899419	1.20752	0.468705	0.676646	1.68268	0.258342	0.997571	1.18476	0.491822	0.743772	1.65097	0.736496	0.873643	1.39351
Acot8	1.9852	0.306315	1.72493	0.192381	1.47028	0.0550857	1.89552	0.400901	0.179946	0.425009	0.280668	0.748014	0.826976	0.0456698	0.899419	0.689415	0.773552	0.879838	0.948181	0.092232	0.997571	0.833658	0.542733	0.776552	1.14657	0.14286	0.397382	1.37534
Acot9	4.24467	0.256391	4.3248	0.373793	4.15302	0.422876	4.40222	0.561211	0.89604	0.950226	0.774734	0.931128	1.0704	0.764295	0.96704	0.954362	0.681154	0.82552	1.16395	0.625971	0.997571	0.891593	0.852067	0.939291	1.0874	0.572278	0.775632	1.21961
Acox1	6.31658	0.0871636	5.97054	0.406234	6.40123	0.193418	5.53476	0.937027	0.241082	0.503092	0.222605	0.736001	0.806026	0.527543	0.928968	1.06555	0.223563	0.462134	0.663143	0.172661	0.997571	1.32198	0.500893	0.750275	0.822732	0.191828	0.462671	0.622349
Acox2	1.95465	0.292114	1.98631	0.399159	1.79109	0.186672	1.68767	0.346062	0.636526	0.811206	0.917058	0.977831	1.03529	0.459708	0.920506	0.885339	0.364946	0.594019	0.835754	0.485674	0.997571	0.855157	0.382961	0.66902	0.807262	0.672332	0.836974	0.943993
Acox3	3.86313	0.234769	3.52348	0.183317	3.70692	0.177387	3.4816	0.373852	0.304353	0.570175	0.11948	0.724671	0.787589	0.40986	0.91041	0.894049	0.208752	0.446253	0.777238	0.280918	0.997571	1.13517	0.870143	0.947535	0.986856	0.399017	0.653784	0.869346
Acoxl	1.76699	0.236484	1.57018	0.169191	1.6651	0.10969	1.70845	0.0721172	0.52262	0.738145	0.306124	0.751783	0.868515	0.535548	0.928968	0.925044	0.70274	0.838984	0.952252	0.460641	0.997571	1.06509	0.262791	0.566616	1.09641	0.59795	0.79105	1.02941
Acp1	1.61137	0.367779	1.62529	0.210687	1.22496	0.0856326	1.67279	0.283136	0.202864	0.455495	0.957343	0.988025	0.996068	0.151023	0.899419	0.750248	0.829932	0.911694	1.0351	0.038069	0.997571	0.75321	0.827112	0.928063	1.03919	0.0586605	0.253146	1.37968
Acp2	2.89046	0.0466315	2.62159	0.343472	2.61348	0.0514691	4.27313	1.07735	0.0202203	0.103804	0.250254	0.743664	0.845981	0.00230399	0.822011	0.825376	0.0905278	0.286499	3.18364	0.969685	0.999311	0.975643	0.0646831	0.286774	3.76326	0.0560868	0.246782	3.8572
Acp6	2.70183	0.144155	2.63376	0.0281433	2.57964	0.0870287	3.3644	0.694424	0.0863284	0.273497	0.467115	0.815552	0.95082	0.277182	0.902644	0.916819	0.180953	0.414592	1.69373	0.363344	0.997571	0.96424	0.142731	0.423542	1.78134	0.124067	0.371694	1.8474
Acpp	1.30209	0.0169586	1.87922	0.320612	1.26248	0.0419841	1.59316	0.260331	0.0215051	0.108731	0.0357504	0.713567	1.51639	0.204379	0.899419	0.973155	0.125451	0.34199	1.23707	0.0298327	0.997571	0.641759	0.296462	0.599654	0.8158	0.0955922	0.325494	1.2712
Acpt	1.51153	0.0434711	1.56698	0.0579982	1.6107	0.0965642	1.31436	0.159548	0.0286982	0.133036	0.255799	0.745212	1.03943	0.180146	0.899419	1.07242	0.107813	0.314843	0.875478	0.538287	0.997571	1.03175	0.0614948	0.279745	0.84227	0.0512591	0.23588	0.816354
Acr	1.52046	0.026181	1.61045	0.207457	1.50117	0.14237	1.56038	0.14766	0.806468	0.904413	0.497474	0.827195	1.07157	0.828806	0.974434	0.989867	0.668734	0.817877	1.03158	0.49377	0.997571	0.923755	0.750577	0.889693	0.962683	0.643374	0.818875	1.04214
Acrbp	1.4323	0.0276576	1.48077	0.154945	1.35139	0.029274	1.36871	0.165748	0.527381	0.741601	0.622021	0.873095	1.03807	0.0253587	0.899419	0.945476	0.547981	0.73456	0.960886	0.228327	0.997571	0.9108	0.440531	0.709547	0.925644	0.867189	0.942401	1.0163
Acrv1	1.10025	0.132131	1.36559	0.0518967	1.16051	0.163451	1.35534	0.246227	0.186957	0.435184	0.0317501	0.713567	1.19914	0.645535	0.946826	1.04418	0.189005	0.42401	1.20203	0.107073	0.997571	0.870775	0.947148	0.979025	1.00241	0.317232	0.586189	1.15117
Acsbg1	1.52128	0.0963709	1.71936	0.0360979	1.739	0.245443	1.54489	0.21217	0.327028	0.59287	0.0290049	0.713567	1.14572	0.225922	0.899419	1.17275	0.869268	0.932097	1.02243	0.897561	0.997571	1.02359	0.232964	0.535153	0.892391	0.358601	0.619421	0.871821
Acsbg2	1.70061	0.0458955	1.7636	0.0685437	1.76993	0.121178	1.61777	0.0699881	0.156596	0.392626	0.256487	0.745349	1.04506	0.40659	0.91041	1.05134	0.161623	0.389503	0.944627	0.941063	0.999311	1.00601	0.0614295	0.279519	0.903899	0.132776	0.384284	0.898494
Acsf2	2.40789	0.364995	2.46806	0.077097	2.4033	0.274609	3.3743	0.300961	0.00634626	0.0451222	0.793817	0.938	1.02206	0.986944	0.996995	0.988404	0.0240501	0.141063	1.94045	0.714191	0.997571	0.967075	0.00721912	0.100012	1.89858	0.0145171	0.122591	1.96322
Acsf3	3.50395	0.1814	2.84407	0.379002	3.30561	0.261484	2.64836	0.352587	0.0288388	0.133449	0.0529802	0.713733	0.644742	0.341132	0.904026	0.876306	0.0201673	0.128428	0.560533	0.15755	0.997571	1.35916	0.548308	0.780395	0.869392	0.060471	0.257593	0.639655
Acsl1	8.33164	0.149427	8.24244	0.052927	8.41292	0.136866	5.95452	1.80729	0.0287182	0.133069	0.384916	0.786222	0.937125	0.525442	0.928968	1.05732	0.085689	0.278438	0.318983	0.114497	0.997571	1.12826	0.0935119	0.346086	0.340385	0.0785731	0.294472	0.30169
Acsl3	7.09441	0.375814	7.09857	0.324455	6.87149	0.216922	6.7143	1.27545	0.881403	0.942854	0.989118	0.996506	0.996886	0.423837	0.911614	0.843463	0.646464	0.802421	0.958192	0.370575	0.997571	0.846098	0.639641	0.833301	0.961186	0.843612	0.931187	1.13602
Acsl4	4.69807	0.360749	4.18716	0.422784	4.57651	0.297145	5.59105	2.141	0.505362	0.727458	0.18655	0.725771	0.707797	0.675702	0.950867	0.91272	0.515585	0.712066	2.9851	0.261899	0.997571	1.28952	0.327619	0.626077	4.21745	0.46186	0.702524	3.27055
Acsl5	2.51403	0.0759705	2.56852	0.149425	2.60427	0.261654	4.42082	0.451295	6.28407e-05	0.00192642	0.603475	0.865847	1.04118	0.59692	0.939453	1.07505	0.00195508	0.042282	3.86253	0.847229	0.997571	1.03253	0.00251317	0.0643819	3.70976	0.00380885	0.0661132	3.59288
Acsl6	6.49899	0.222551	5.96783	0.303334	6.30485	0.220501	2.77667	0.159393	1.35119e-07	7.37464e-05	0.0707996	0.713733	0.696172	0.343564	0.904026	0.873883	1.92675e-05	0.00908198	0.0754552	0.194563	0.997571	1.25527	8.64039e-05	0.0273755	0.108386	2.32685e-05	0.0187358	0.0863447
Acsm1	1.19709	0.0815607	1.45879	0.271073	1.36544	0.0632638	1.36568	0.246567	0.44736	0.688454	0.184578	0.725651	1.21218	0.0475886	0.899419	1.12331	0.32375	0.559921	1.13342	0.592495	0.997571	0.926683	0.682616	0.856511	0.935022	0.99875	0.999629	1.009
Acsm2a	1.45252	0.0668451	1.39408	0.0673755	1.49386	0.135148	1.48599	0.0672167	0.538844	0.749589	0.346231	0.767146	0.960307	0.659692	0.948509	1.03134	0.573986	0.754164	1.02347	0.316271	0.997571	1.07397	0.169705	0.461356	1.06578	0.932383	0.972133	0.992376
Acsm3	1.32902	0.115668	1.39883	0.0942843	1.42673	0.126413	1.35682	0.0408825	0.652168	0.819992	0.463205	0.814834	1.04886	0.379186	0.909488	1.07054	0.714704	0.846205	1.01758	0.774558	0.997571	1.02067	0.517953	0.761184	0.970175	0.413611	0.664726	0.95053
Acsm4	1.48761	0.107209	1.78935	0.328468	1.50392	0.227342	1.46076	0.177033	0.311919	0.577132	0.204922	0.731762	1.25232	0.915924	0.986819	1.01787	0.833242	0.913492	0.984628	0.283539	0.997571	0.812786	0.201879	0.500055	0.786245	0.808111	0.912221	0.967345
Acsm5	1.83876	0.0496696	1.95887	0.149133	1.87067	0.105935	1.61394	0.0338538	0.0126949	0.073979	0.256259	0.745312	1.09019	0.661291	0.948621	1.02377	0.002926	0.0494582	0.855517	0.450636	0.997571	0.939075	0.0174425	0.151426	0.784739	0.016151	0.129383	0.835651
Acss1	5.17808	0.28886	4.65614	0.390938	4.87349	0.0434334	2.54086	0.0833798	4.27604e-06	0.00040984	0.136426	0.724671	0.704474	0.14521	0.899419	0.798825	0.000109432	0.015784	0.15871	0.392723	0.997571	1.13393	0.000786692	0.0432657	0.225289	1.75278e-06	0.00715433	0.19868
Acss2	5.35382	0.153003	4.96083	0.305889	5.40969	0.332447	3.67809	0.381287	0.000381663	0.00635655	0.117424	0.724671	0.769702	0.80453	0.972335	1.0548	0.00211782	0.0434857	0.319042	0.160375	0.997571	1.3704	0.0104562	0.118309	0.414501	0.00405581	0.0674071	0.302468
Acss3	3.24398	0.259979	3.13029	0.178494	3.14276	0.156683	2.25049	0.710612	0.0489876	0.191771	0.566195	0.851675	0.918877	0.594492	0.939235	0.925778	0.085337	0.278022	0.537077	0.931934	0.998959	1.00751	0.106043	0.367535	0.584492	0.100908	0.333837	0.580135
Acta1	11.681	0.0454055	11.6185	0.0607735	11.6631	0.00800389	7.6068	4.48395	0.138881	0.365531	0.226771	0.736299	0.957854	0.536473	0.929451	0.987302	0.190667	0.425803	0.272365	0.276837	0.997571	1.03074	0.196189	0.494154	0.284349	0.192217	0.462929	0.275868
Actb	6.29463	0.123421	6.26524	0.240721	6.27776	0.282991	8.4243	0.281521	8.25318e-06	0.000563062	0.859904	0.960285	0.986519	0.929155	0.989063	0.99909	0.000276416	0.0205501	4.42297	0.956254	0.999311	1.01274	0.000541605	0.0378049	4.48341	0.000739502	0.0387568	4.427
Actbl2	1.38586	0.238666	1.56846	0.262994	1.62241	0.246897	1.56727	0.132697	0.618064	0.798506	0.423506	0.800911	1.13783	0.298749	0.902644	1.17956	0.313982	0.551858	1.12721	0.808376	0.997571	1.03667	0.99478	0.998487	0.99066	0.750467	0.880803	0.955618
Actc1	4.64272	0.192106	3.6517	0.485903	4.08392	0.963586	4.46179	3.94698	0.934601	0.969406	0.0303532	0.713567	0.520536	0.380366	0.909488	0.77957	0.940602	0.969822	6.37374	0.526041	0.997571	1.49763	0.742024	0.88566	12.2446	0.879831	0.948523	8.17596
Actg1	6.6055	0.132617	6.7844	0.110462	6.63458	0.235915	9.1818	0.369588	2.05773e-06	0.000275338	0.147042	0.724671	1.13108	0.861436	0.977897	1.02681	0.0003419	0.0214879	6.0813	0.375545	0.997571	0.907815	0.000422232	0.0359084	5.37653	0.000548665	0.0352828	5.9225
Actg2	2.37881	0.143246	2.23432	0.165701	2.50372	0.319717	3.68263	1.44156	0.145705	0.375954	0.316955	0.75594	0.905724	0.570287	0.935346	1.10482	0.194032	0.429024	3.17955	0.264762	0.997571	1.21982	0.15891	0.445911	3.51051	0.238891	0.513962	2.87789
Actl10	1.88636	0.136884	1.76917	0.0446587	1.6587	0.182056	1.91712	0.443136	0.594517	0.783921	0.231429	0.738382	0.919512	0.158463	0.899419	0.855879	0.914071	0.954765	1.04945	0.365082	0.997571	0.930796	0.595856	0.807923	1.14131	0.403038	0.656535	1.22617
Actl11	1.67521	0.135529	1.62005	0.248183	1.50884	0.218506	1.64041	0.151247	0.749033	0.872405	0.752478	0.9222	0.969459	0.325149	0.904026	0.895071	0.781428	0.883946	0.976842	0.59145	0.997571	0.923268	0.909278	0.964526	1.00762	0.439471	0.685407	1.09136
Actl6a	3.54419	0.132364	3.23454	0.286395	3.14735	0.0402318	4.38176	0.646703	0.0110866	0.0671679	0.164374	0.724671	0.814916	0.00766031	0.89538	0.757584	0.0928916	0.290628	1.89446	0.629129	0.997571	0.929647	0.0483461	0.248617	2.32473	0.0299415	0.177168	2.50066
Actl6b	1.36545	0.138135	1.77594	0.269857	1.40837	0.21615	1.58497	0.122863	0.113027	0.322711	0.0789208	0.713733	1.34113	0.78637	0.970132	1.03461	0.108867	0.316366	1.16363	0.139379	0.997571	0.771451	0.327097	0.625567	0.867649	0.286016	0.560483	1.1247
Actl7a	1.68375	0.0565657	1.58073	0.0893481	1.7397	0.0111998	1.72166	0.596656	0.916927	0.961293	0.166819	0.724671	0.931796	0.168167	0.899419	1.03903	0.918037	0.957269	1.08517	0.0377459	0.997571	1.11509	0.706481	0.869476	1.1646	0.960761	0.983389	1.0444
Actl7b	1.57713	0.073876	1.69958	0.120964	1.5732	0.277643	1.77281	0.411894	0.73783	0.866905	0.208929	0.73387	1.09019	0.982198	0.996186	1.00891	0.463425	0.672692	1.17726	0.509815	0.997571	0.92544	0.782336	0.906106	1.07987	0.524737	0.743499	1.16687
Actl9	1.40217	0.20565	1.47537	0.116733	1.44704	0.0531908	1.50291	0.203627	0.878773	0.941607	0.620246	0.872175	1.04707	0.732987	0.962184	1.02492	0.579065	0.757478	1.07182	0.721484	0.997571	0.978852	0.848886	0.938085	1.02365	0.66952	0.835139	1.04576
Actl9b	1.28346	0.106308	1.38303	0.126169	1.60717	0.222974	1.44943	0.345631	0.393558	0.64786	0.35491	0.770864	1.07222	0.0857488	0.899419	1.25937	0.471131	0.678811	1.14089	0.204258	0.997571	1.17454	0.770195	0.899792	1.06404	0.542874	0.755905	0.905919
Actn1	2.91623	0.123327	3.14955	0.0527551	3.11885	0.40122	5.73849	1.51473	0.00661764	0.0465569	0.0394412	0.713567	1.17318	0.45013	0.918472	1.17735	0.0323871	0.164502	10.3766	0.901805	0.997571	1.00355	0.041613	0.230829	8.84481	0.0443122	0.217082	8.81349
Actn2	9.83975	0.261496	9.60605	0.372154	9.87951	0.280084	6.12418	4.11355	0.150269	0.383438	0.42379	0.800911	0.858845	0.86609	0.978266	1.02916	0.193472	0.428469	0.400551	0.366701	0.997571	1.1983	0.218041	0.518213	0.466384	0.189801	0.460171	0.389203
Actn3	11.4788	0.065686	11.4695	0.128962	11.4629	0.0842325	5.71317	3.49538	0.00823037	0.0542025	0.916778	0.977758	0.995514	0.810199	0.972972	0.989548	0.0460925	0.199824	0.086578	0.945038	0.999311	0.994007	0.0463748	0.243603	0.0869681	0.0464743	0.22343	0.0874924
Actn4	5.52166	0.0491415	5.63823	0.222807	5.52182	0.285171	8.16519	0.398097	4.43196e-06	0.000414049	0.426198	0.801173	1.09224	0.999291	0.99958	1.01231	0.00033602	0.0214879	6.41312	0.607129	0.997571	0.92682	0.000659694	0.0419695	5.87152	0.000728743	0.0384981	6.33513
Actr10	6.99999	0.132125	7.06375	0.118739	6.85765	0.252363	6.42535	0.540201	0.127851	0.346574	0.567848	0.852692	1.04462	0.435597	0.914602	0.912815	0.147998	0.373038	0.703455	0.269767	0.997571	0.873821	0.116225	0.385225	0.673405	0.277532	0.551929	0.770644
Actr1a	4.54868	0.0774622	4.03602	0.469696	4.24693	0.252095	4.794	0.308356	0.0712743	0.24309	0.135564	0.724671	0.726699	0.118559	0.899419	0.818625	0.252369	0.491883	1.20294	0.530806	0.997571	1.1265	0.079675	0.318744	1.65535	0.0760693	0.289695	1.46946
Actr1b	4.41795	0.0845728	3.99785	0.519326	4.28934	0.0918449	4.4253	0.640491	0.583734	0.777912	0.238878	0.740873	0.777279	0.148935	0.899419	0.914905	0.985238	0.992994	1.07264	0.392626	0.997571	1.17706	0.420017	0.698099	1.37999	0.734317	0.87282	1.1724
Actr2	3.69435	0.129004	3.77212	0.216409	3.81558	0.18143	4.26826	0.557596	0.196878	0.447935	0.621202	0.872704	1.06047	0.398965	0.91041	1.09039	0.157414	0.384052	1.5634	0.802997	0.997571	1.02821	0.224151	0.525024	1.47424	0.252148	0.528291	1.4338
Actr3	5.5078	0.208604	5.77484	0.374249	5.56972	0.10072	7.69263	0.342376	3.03704e-05	0.00123483	0.34111	0.764833	1.22306	0.667469	0.949758	1.03811	0.000702507	0.0264972	4.60222	0.411164	0.997571	0.848781	0.002811	0.06693	3.76289	0.000500598	0.0340383	4.43329
Actr5	1.95267	0.145085	1.95207	0.123136	2.14306	0.0430973	2.22202	0.119687	0.044379	0.179105	0.995913	0.998841	0.998561	0.0948719	0.899419	1.1375	0.0681774	0.248288	1.20388	0.0642784	0.997571	1.13914	0.0528312	0.259219	1.20561	0.342847	0.608579	1.05835
Actr6	4.07838	0.668698	3.29295	0.257501	3.57209	0.122944	3.88816	0.631532	0.274307	0.539458	0.130462	0.724671	0.543674	0.266652	0.902644	0.654424	0.738287	0.858926	0.862099	0.165435	0.997571	1.20371	0.205168	0.503929	1.58569	0.442779	0.688037	1.31734
Actr8	4.87628	0.226345	4.49663	0.290831	4.81731	0.303838	4.57171	0.296861	0.341304	0.604239	0.14893	0.724671	0.772753	0.800819	0.971967	0.965683	0.230494	0.468763	0.814671	0.25712	0.997571	1.24967	0.76997	0.899742	1.05425	0.373286	0.632049	0.843621
Actrt1	1.14627	0.153042	1.33154	0.172389	1.23596	0.163732	1.32527	0.209124	0.557206	0.761051	0.236321	0.739716	1.13828	0.526371	0.928968	1.06477	0.297607	0.537175	1.13564	0.524588	0.997571	0.935419	0.969981	0.988959	0.997682	0.591524	0.787426	1.06656
Actrt2	1.74856	0.0965399	1.93062	0.170821	1.69589	0.389701	1.71375	0.262416	0.669084	0.82901	0.183311	0.724789	1.13803	0.831378	0.974545	0.985405	0.839813	0.917157	0.985537	0.393428	0.997571	0.86589	0.296473	0.599654	0.866006	0.950659	0.979734	1.00013
Actrt3	1.62371	0.0659291	1.77544	0.169581	1.8498	0.091436	1.69762	0.39708	0.647804	0.81749	0.222122	0.736001	1.11522	0.0254911	0.899419	1.1704	0.766376	0.875882	1.07952	0.540389	0.997571	1.04947	0.770493	0.899973	0.967983	0.552939	0.763563	0.922351
Acvr1	5.60803	0.15224	5.56482	0.124448	5.42645	0.21838	5.37141	0.438213	0.667971	0.828473	0.722852	0.909043	0.96927	0.302875	0.902644	0.885326	0.426896	0.64365	0.870379	0.394321	0.997571	0.913394	0.502897	0.751775	0.897973	0.855116	0.936795	0.983117
Acvr1b	5.77164	0.199707	5.67365	0.208175	5.62562	0.223354	3.91937	0.168252	8.69836e-06	0.000585727	0.58791	0.861885	0.934858	0.446127	0.916727	0.904976	0.000252124	0.0202677	0.276419	0.798762	0.997571	0.968037	0.000343364	0.0350392	0.29568	0.000453542	0.0335071	0.305443
Acvr1c	1.70831	0.119622	2.03484	0.285002	1.783	0.183325	1.71448	0.259067	0.301107	0.56695	0.141261	0.724671	1.26719	0.586317	0.938432	1.05648	0.971914	0.986188	1.01279	0.26745	0.997571	0.83372	0.223108	0.524126	0.799243	0.727431	0.868202	0.958647
Acvr2a	5.82853	0.226913	5.66383	0.387963	5.47958	0.138615	5.35611	0.695603	0.56152	0.763778	0.560102	0.849684	0.90524	0.0854413	0.899419	0.78115	0.326047	0.561796	0.767012	0.481806	0.997571	0.86292	0.540019	0.77514	0.847303	0.778041	0.895931	0.981902
Acvr2b	2.59119	0.189462	2.30989	0.163038	2.075	0.271524	1.9637	0.178284	0.023846	0.116891	0.123065	0.724671	0.821554	0.0540756	0.899419	0.703475	0.013945	0.105709	0.646735	0.268293	0.997571	0.856274	0.0680703	0.294033	0.787209	0.58479	0.782638	0.919342
Acvrl1	3.437	0.116728	3.25038	0.387771	3.03121	0.227249	4.39247	0.857871	0.0387248	0.163441	0.469451	0.816084	0.899088	0.0513125	0.899419	0.759493	0.128527	0.345649	2.17989	0.445886	0.997571	0.844738	0.103513	0.362884	2.42456	0.0565811	0.247624	2.87019
Acy1	2.97224	0.232692	2.71903	0.186883	2.81165	0.111799	2.97702	0.354944	0.50656	0.728044	0.215621	0.736001	0.836445	0.341923	0.904026	0.888582	0.985383	0.992995	1.01565	0.502173	0.997571	1.06233	0.32771	0.626112	1.21424	0.484426	0.71713	1.143
Acy3	1.99976	0.0485353	2.12143	0.17757	1.86124	0.0457164	2.16997	0.550888	0.592496	0.783002	0.316145	0.75578	1.09319	0.0227919	0.899419	0.908412	0.622208	0.786769	1.1834	0.069859	0.997571	0.830971	0.891526	0.95717	1.08252	0.388145	0.644784	1.30271
Acyp1	3.55604	0.361661	2.95319	0.139742	3.26262	0.189598	3.03899	0.636371	0.293775	0.55928	0.0544823	0.713733	0.647548	0.281216	0.902644	0.804618	0.288283	0.527619	0.732634	0.0852152	0.997571	1.24256	0.830761	0.929945	1.1314	0.590989	0.787051	0.910537
Acyp2	5.05381	0.454077	4.66649	0.0329885	4.77983	0.331973	1.96226	0.329519	8.57223e-06	0.000579114	0.21461	0.73533	0.739068	0.446356	0.916863	0.814024	0.000673056	0.0262571	0.115451	0.587858	0.997571	1.10142	0.000145071	0.0273755	0.156211	0.000476782	0.0339321	0.141827
Ada	1.70132	0.210129	2.06003	0.448619	2.1384	0.0406353	2.94929	0.60895	0.0252852	0.121617	0.278079	0.748014	1.31313	0.0240736	0.899419	1.34457	0.0284238	0.153798	2.5085	0.778159	0.997571	1.02394	0.111397	0.377724	1.91033	0.0828182	0.302403	1.86566
Adad1	1.32138	0.0317292	1.3027	0.154804	1.36601	0.123109	1.20812	0.0881212	0.401055	0.653459	0.847779	0.955652	0.990813	0.57602	0.936739	1.0338	0.104294	0.309362	0.925484	0.60886	0.997571	1.04338	0.40978	0.690425	0.934065	0.14517	0.400217	0.895229
Adad2	1.81908	0.162314	1.94681	0.281968	1.88393	0.15932	1.79445	0.0559859	0.744374	0.870037	0.533847	0.839615	1.10243	0.6473	0.946826	1.0459	0.815945	0.903315	0.979465	0.753576	0.997571	0.948727	0.410563	0.691102	0.88846	0.410634	0.662965	0.936476
Adal	2.94091	0.153763	2.79197	0.217817	3.04724	0.344346	2.60351	0.275469	0.248563	0.51148	0.388052	0.786454	0.905484	0.650885	0.947876	1.0936	0.137601	0.357894	0.797774	0.338901	0.997571	1.20776	0.405238	0.686598	0.881048	0.156315	0.416465	0.729492
Adam10	4.84679	0.158374	4.81872	0.208628	4.95907	0.203919	5.73075	0.383231	0.00666941	0.0467833	0.8618	0.96078	0.983458	0.493247	0.924829	1.08367	0.0209767	0.131081	1.883	0.451582	0.997571	1.1019	0.0223513	0.171247	1.91468	0.036969	0.197063	1.73762
Adam11	1.69099	0.255982	2.09676	0.103248	1.81113	0.199938	1.76561	0.33183	0.249576	0.512648	0.0635588	0.713733	1.31369	0.556602	0.932708	1.0828	0.773166	0.879777	1.06017	0.0928063	0.997571	0.824242	0.1742	0.467057	0.807015	0.848668	0.933759	0.9791
Adam12	2.32745	0.130319	2.35937	0.18671	2.34792	0.218164	6.65434	1.03227	1.87396e-05	0.000916651	0.820095	0.948395	1.02517	0.895765	0.983804	1.01924	0.00196911	0.0423205	23.0926	0.948272	0.999311	0.994209	0.00208792	0.0596668	22.5256	0.00211229	0.055028	22.6568
Adam15	2.75116	0.202412	2.46256	0.215391	2.42373	0.13968	3.92053	0.686765	0.00409321	0.0330195	0.166065	0.724671	0.819687	0.082388	0.899419	0.794364	0.0473981	0.202855	2.42183	0.806254	0.997571	0.969106	0.0247043	0.179284	2.95458	0.0208489	0.147428	3.04877
Adam17	4.83689	0.120272	4.74118	0.0902262	4.80808	0.275124	6.31625	0.247883	2.66176e-05	0.00113387	0.332065	0.762961	0.934821	0.876077	0.980578	0.989468	0.000743832	0.0271194	2.80836	0.709433	0.997571	1.05846	0.00049336	0.0369892	3.00417	0.00212999	0.055028	2.83825
Adam18	1.10923	0.0906394	1.29466	0.198062	1.17547	0.102072	1.29514	0.122523	0.312446	0.577758	0.21434	0.735144	1.14287	0.447919	0.918023	1.04736	0.102157	0.30589	1.13882	0.4066	0.997571	0.916432	0.997345	0.999214	0.996458	0.263518	0.539806	1.08732
Adam19	2.53842	0.0890115	2.83082	0.137685	2.66789	0.281138	4.99023	1.11321	0.00245896	0.0229518	0.0366074	0.713567	1.22688	0.489339	0.923722	1.10641	0.0190601	0.125137	6.55423	0.418299	0.997571	0.901808	0.0289858	0.19315	5.3422	0.0248208	0.160519	5.92388
Adam1a	2.05155	0.12997	1.96087	0.0512789	2.04645	0.0812486	1.52147	0.296941	0.0142288	0.0801048	0.323839	0.759159	0.936944	0.956839	0.993591	0.994847	0.047224	0.202567	0.700152	0.197713	0.997571	1.0618	0.0649664	0.287484	0.747272	0.0418165	0.210117	0.703779
Adam2	1.38195	0.141831	1.64029	0.274969	1.33907	0.208599	1.56969	0.216108	0.322833	0.588314	0.221641	0.736001	1.20687	0.783109	0.969871	0.974554	0.276836	0.517081	1.14369	0.205163	0.997571	0.807502	0.744219	0.886495	0.947644	0.254335	0.530331	1.17355
Adam22	2.68798	0.164687	2.63296	0.137813	2.42691	0.121225	2.7052	0.52662	0.643604	0.814867	0.680142	0.893327	0.961429	0.0914965	0.899419	0.832868	0.959487	0.980618	1.05407	0.123745	0.997571	0.866281	0.829477	0.929197	1.09635	0.42282	0.671873	1.26559
Adam23	1.79677	0.122802	1.81243	0.163573	2.05857	0.28033	4.35926	0.872748	0.000381883	0.00635655	0.900918	0.972566	1.01284	0.212566	0.899419	1.21161	0.00730313	0.0760948	6.68732	0.259275	0.997571	1.19625	0.00766279	0.102024	6.60252	0.012184	0.11201	5.51934
Adam24	1.70289	0.097216	2.13776	0.369959	1.77144	0.347875	2.09481	0.254588	0.230385	0.49133	0.120289	0.724671	1.37839	0.758848	0.965868	1.06743	0.0674127	0.246636	1.32337	0.279628	0.997571	0.774409	0.876472	0.950437	0.960089	0.263672	0.539891	1.23977
Adam28	1.43696	0.208925	1.53373	0.21335	1.36629	0.123658	1.44442	0.151824	0.728524	0.862862	0.604547	0.86615	1.06938	0.640631	0.946646	0.947727	0.962485	0.981847	1.00167	0.304777	0.997571	0.88624	0.586465	0.802169	0.936683	0.527497	0.745152	1.05692
Adam30	1.26674	0.159337	1.32041	0.123827	1.28158	0.0265937	1.37676	0.191129	0.776071	0.888025	0.669	0.889426	1.03631	0.881332	0.980735	1.00644	0.486497	0.690441	1.08138	0.623505	0.997571	0.971179	0.690304	0.861323	1.0435	0.441074	0.686881	1.07446
Adam32	1.34478	0.162649	1.4381	0.178856	1.35238	0.0282507	1.49237	0.328086	0.782228	0.891054	0.540366	0.841273	1.06786	0.940306	0.990949	1.00115	0.523583	0.717246	1.12187	0.458282	0.997571	0.937527	0.813785	0.920881	1.05058	0.502383	0.728842	1.12058
Adam33	2.1789	0.183117	2.26177	0.30192	2.06542	0.116063	2.14468	0.143074	0.69203	0.842394	0.705174	0.902574	1.06925	0.415889	0.91041	0.921334	0.811273	0.900152	0.97446	0.35238	0.997571	0.861663	0.576602	0.796245	0.911348	0.497556	0.726063	1.05766
Adam34	1.005	0.225271	1.06897	0.142589	1.04341	0.0802856	1.14453	0.149206	0.745626	0.870443	0.699033	0.900528	1.04004	0.794665	0.971032	1.01954	0.421671	0.639561	1.09641	0.800113	0.997571	0.980296	0.56048	0.786649	1.0542	0.359693	0.620428	1.07539
Adam34l	1.12388	0.0832613	1.59348	0.2566	1.44722	0.403421	1.42323	0.0977086	0.208086	0.462451	0.0393532	0.713567	1.39799	0.245559	0.901315	1.28413	0.0156174	0.112476	1.23111	0.624247	0.997571	0.918553	0.3433	0.639877	0.880627	0.925085	0.969612	0.958711
Adam3a	1.31522	0.137139	1.40408	0.194032	1.434	0.105113	1.36536	0.119421	0.765702	0.882308	0.552461	0.845445	1.06675	0.299603	0.902644	1.08447	0.65786	0.810678	1.03465	0.825825	0.997571	1.01661	0.78317	0.906344	0.969913	0.496423	0.725313	0.954061
Adam4	1.35358	0.0307384	1.51915	0.318031	1.2671	0.209945	1.33627	0.0752782	0.481473	0.711191	0.420179	0.800167	1.14045	0.519142	0.928968	0.948163	0.730914	0.854952	0.988816	0.315835	0.997571	0.831394	0.387313	0.673165	0.867041	0.619642	0.805325	1.04288
Adam4l1	1.84941	0.201134	1.74388	0.213908	1.90032	0.150663	1.80976	0.197664	0.788067	0.894144	0.567315	0.852493	0.930215	0.743394	0.962985	1.03313	0.819573	0.905542	0.972817	0.358874	0.997571	1.11063	0.71518	0.872812	1.0458	0.562243	0.770003	0.941622
Adam5	1.27768	0.254427	1.48402	0.138629	1.40479	0.142329	1.37024	0.184005	0.612903	0.794923	0.284918	0.748199	1.14506	0.492175	0.924517	1.08405	0.636523	0.795127	1.06055	0.527715	0.997571	0.946718	0.440529	0.709547	0.926194	0.809708	0.912861	0.978322
Adam6	1.66831	0.171257	1.73136	0.0277119	1.76477	0.172222	1.82541	0.0552821	0.517696	0.734422	0.563207	0.850911	1.03999	0.529323	0.928968	1.06925	0.205056	0.442094	1.11046	0.756707	0.997571	1.02813	0.0579209	0.270376	1.06776	0.592605	0.787911	1.03854
Adam7	1.04173	0.0619805	1.10908	0.0293966	1.23248	0.123937	1.25372	0.11758	0.0649316	0.229144	0.164282	0.724671	1.04729	0.075644	0.899419	1.14344	0.050723	0.210575	1.16016	0.16865	0.997571	1.09181	0.107586	0.369976	1.10777	0.840022	0.929871	1.01462
Adam8	1.59282	0.330495	1.70187	0.212215	1.76665	0.291255	1.79551	0.211458	0.796057	0.898564	0.655702	0.885541	1.06742	0.531828	0.928968	1.12392	0.421471	0.639561	1.13925	0.771063	0.997571	1.05294	0.616975	0.819946	1.0673	0.896264	0.956735	1.01364
Adam9	6.60739	0.169161	6.39614	0.0755912	6.61171	0.245282	6.04243	0.703188	0.296763	0.562653	0.119517	0.724671	0.860614	0.981165	0.996186	1.008	0.247479	0.487771	0.723406	0.219441	0.997571	1.17125	0.435218	0.70657	0.84057	0.2561	0.532385	0.717667
Adamdec1	1.11046	0.146614	1.57969	0.191199	1.3138	0.163303	1.52744	0.138269	0.0259223	0.123593	0.0279633	0.713567	1.38749	0.183817	0.899419	1.15225	0.0230899	0.138087	1.33465	0.140973	0.997571	0.830456	0.720864	0.875731	0.961917	0.158796	0.419759	1.1583
Adamts1	3.8369	0.31227	3.87565	0.12084	4.11026	0.213698	5.31681	1.0295	0.0336786	0.148722	0.850898	0.957242	1.01406	0.279012	0.902644	1.19931	0.0757715	0.26122	3.22923	0.173218	0.997571	1.18268	0.073706	0.305122	3.18447	0.11778	0.362318	2.69258
Adamts10	2.51357	0.0826193	2.75182	0.103856	2.75506	0.230472	3.78076	0.90979	0.0448118	0.18036	0.0358928	0.713567	1.18034	0.162752	0.899419	1.19119	0.0741497	0.258335	2.72525	0.983337	0.999311	1.00919	0.123488	0.39591	2.30887	0.131307	0.382913	2.28784
Adamts12	3.10009	0.126645	3.26757	0.233717	3.23753	0.242562	5.55629	1.73882	0.0264795	0.125557	0.336477	0.764198	1.1297	0.433394	0.91412	1.1077	0.0711956	0.253537	9.13709	0.884728	0.997571	0.980526	0.0867302	0.33317	8.08806	0.0840818	0.303962	8.2487
Adamts14	1.6718	0.0855068	1.72326	0.0262594	1.7583	0.219016	2.3922	0.333332	0.0078364	0.052331	0.375418	0.780004	1.03523	0.558631	0.933372	1.0685	0.0222398	0.135265	1.6746	0.796853	0.997571	1.03215	0.0256957	0.182572	1.61762	0.0512256	0.235779	1.56724
Adamts15	1.97899	0.0918334	2.3088	0.194381	1.88708	0.0806244	2.50291	0.540811	0.104474	0.307679	0.0565588	0.713733	1.26264	0.262633	0.902644	0.937967	0.173414	0.404794	1.50293	0.0255611	0.997571	0.74286	0.589923	0.80478	1.1903	0.122851	0.370041	1.60232
Adamts16	1.62136	0.126579	1.91648	0.153457	1.62003	0.135875	1.84058	0.646887	0.643115	0.814638	0.061999	0.713733	1.22835	0.990742	0.998114	0.999491	0.595443	0.769196	1.24508	0.0664007	0.997571	0.813688	0.852881	0.939542	1.01362	0.594302	0.789106	1.24571
Adamts17	1.69611	0.143519	1.53533	0.213607	1.67659	0.166213	1.83682	0.57903	0.740178	0.868433	0.340066	0.764833	0.898065	0.885062	0.981222	0.98775	0.703799	0.839486	1.16276	0.417136	0.997571	1.09987	0.445137	0.713181	1.29474	0.668941	0.834849	1.17718
Adamts18	1.51703	0.0888708	1.64873	0.205581	1.69403	0.1472	1.59539	0.181158	0.597374	0.785446	0.366024	0.775338	1.10171	0.149161	0.899419	1.13303	0.538021	0.727431	1.05991	0.7718	0.997571	1.02843	0.752949	0.890645	0.96206	0.504778	0.730597	0.935464
Adamts19	1.97784	0.150658	1.92914	0.372498	1.89201	0.28395	2.30792	0.801877	0.696854	0.845636	0.843979	0.954111	0.985321	0.667755	0.949758	0.951179	0.522101	0.716257	1.39522	0.897415	0.997571	0.965349	0.499284	0.748529	1.41601	0.444772	0.689431	1.46684
Adamts2	2.68283	0.25285	3.05769	0.360214	2.86636	0.430093	4.61895	0.703209	0.00342692	0.0292465	0.214172	0.735142	1.30948	0.558671	0.933372	1.15934	0.0109267	0.0930789	4.07661	0.586493	0.997571	0.88534	0.0267165	0.186002	3.11314	0.0211562	0.148217	3.51633
Adamts20	3.06037	0.16484	2.78981	0.326283	2.64365	0.171512	2.41589	1.36451	0.735732	0.865861	0.269122	0.747171	0.839091	0.0386235	0.899419	0.749388	0.462264	0.671911	0.878302	0.529982	0.997571	0.893095	0.668341	0.848844	1.04673	0.788468	0.90151	1.17203
Adamts3	1.79458	0.0946525	2.00424	0.218653	1.85567	0.124103	2.85907	1.57101	0.38394	0.639772	0.202154	0.731091	1.16334	0.535044	0.928968	1.04429	0.306424	0.545373	3.1899	0.363904	0.997571	0.897662	0.403428	0.685578	2.74201	0.331991	0.599084	3.05462
Adamts4	1.56987	0.0336893	1.78736	0.34285	1.42755	0.221276	2.75884	0.866687	0.0354181	0.153516	0.335624	0.764198	1.18353	0.332582	0.904026	0.913222	0.0764592	0.262503	2.52941	0.201414	0.997571	0.771608	0.14533	0.426328	2.13717	0.0614668	0.259785	2.76976
Adamts5	3.09897	0.237669	3.5048	0.723613	3.53726	0.654873	4.53639	1.70453	0.387776	0.643141	0.408291	0.795448	1.4298	0.3371	0.904026	1.44402	0.221542	0.460029	4.14925	0.956818	0.999311	1.00995	0.389235	0.674357	2.90199	0.396935	0.651713	2.8734
Adamts6	2.48658	0.166906	2.20852	0.224237	2.11335	0.353075	3.3638	1.65937	0.334611	0.599246	0.160005	0.724671	0.827785	0.173211	0.899419	0.783708	0.413809	0.633434	2.8299	0.713619	0.997571	0.946753	0.298089	0.600872	3.41864	0.270811	0.546629	3.61091
Adamts7	1.48458	0.1167	1.87514	0.292764	1.66936	0.131427	2.15566	0.60547	0.184308	0.431536	0.0983833	0.71977	1.3267	0.142733	0.899419	1.13732	0.132509	0.350944	1.68187	0.32898	0.997571	0.857261	0.509995	0.756599	1.26771	0.245583	0.521329	1.47879
Adamts8	1.56723	0.13371	2.00739	0.143696	1.62987	0.178583	2.11718	0.403212	0.0572155	0.211496	0.0177789	0.713567	1.35736	0.652159	0.948098	1.04667	0.0883963	0.283163	1.49758	0.0462704	0.997571	0.771109	0.679853	0.854555	1.1033	0.128161	0.378039	1.4308
Adamts9	2.89393	0.224054	2.91995	0.165642	2.86585	0.165254	4.27385	0.467897	0.000687761	0.00951578	0.879309	0.965885	1.0146	0.869814	0.97887	0.977251	0.00997666	0.0889005	2.67322	0.709238	0.997571	0.963186	0.00914106	0.111313	2.63475	0.00796015	0.0925412	2.73545
Adamtsl1	2.34592	0.126414	2.42494	0.379097	2.28479	0.0329464	2.55073	0.697608	0.863188	0.935199	0.749223	0.920119	1.07743	0.463095	0.920607	0.9562	0.643095	0.800082	1.23383	0.558205	0.997571	0.887481	0.797351	0.913073	1.14516	0.545574	0.758036	1.29035
Adamtsl2	1.86051	0.0621457	1.85641	0.281729	1.82467	0.196197	1.85403	0.134756	0.994886	0.997293	0.98156	0.994556	1.00974	0.777951	0.969132	0.980825	0.943331	0.971434	0.997847	0.880515	0.997571	0.971366	0.990077	0.996915	0.988224	0.841262	0.930076	1.01736
Adamtsl3	1.89549	0.166169	2.01073	0.177404	1.88735	0.106066	2.31045	0.110424	0.0220065	0.110566	0.457698	0.812477	1.08381	0.94642	0.992549	0.991872	0.02271	0.13696	1.33007	0.359614	0.997571	0.915173	0.067896	0.293538	1.22721	0.00873609	0.0960692	1.34096
Adamtsl4	2.7801	0.313638	2.62443	0.0879055	2.90959	0.653883	2.54824	0.112298	0.649125	0.818188	0.454332	0.811544	0.884261	0.772553	0.968466	1.14707	0.294448	0.533909	0.839425	0.495706	0.997571	1.29721	0.407144	0.688028	0.949295	0.398908	0.653715	0.731801
Adamtsl5	2.76584	0.123666	2.26444	0.314704	2.756	0.0468179	2.90508	1.6852	0.81114	0.906035	0.0620824	0.713733	0.715513	0.903569	0.985246	0.991074	0.893411	0.944805	1.77917	0.0554618	0.997571	1.38512	0.552736	0.783417	2.48657	0.885681	0.951986	1.79519
Adap1	1.56194	0.0508247	1.84723	0.10382	1.70221	0.104124	2.00635	0.0466307	0.000854651	0.0110923	0.0129012	0.713567	1.22024	0.104019	0.899419	1.10355	0.000366986	0.0218089	1.36066	0.162779	0.997571	0.904369	0.0726379	0.303223	1.11508	0.00990121	0.102317	1.23299
Adap2	1.96221	0.149443	1.97031	0.217896	1.97136	0.0896015	2.43352	0.288346	0.0507285	0.196216	0.960195	0.989047	1.00986	0.931857	0.989642	1.0041	0.065807	0.243852	1.39936	0.994182	0.999644	0.994298	0.0906245	0.341054	1.38569	0.0569197	0.24841	1.39364
Adar	2.05586	0.313312	2.24913	0.0806621	2.1179	0.231159	3.25904	0.502529	0.00545969	0.0404696	0.35925	0.772344	1.12628	0.796234	0.971519	1.03588	0.0244712	0.142285	2.35411	0.405734	0.997571	0.919733	0.0263703	0.185083	2.09016	0.0233082	0.155526	2.27257
Adarb1	2.75513	0.0554584	2.71854	0.150986	2.89711	0.0445799	2.38446	0.818363	0.523001	0.738396	0.713667	0.905757	0.978093	0.0259095	0.899419	1.10323	0.477541	0.683727	0.866978	0.120907	0.997571	1.12794	0.525131	0.766039	0.886396	0.33957	0.605593	0.785855
Adarb2	1.63214	0.0381633	1.87046	0.357105	1.67438	0.160211	1.4372	0.325329	0.29785	0.563685	0.314454	0.755057	1.20415	0.679797	0.951952	1.03366	0.360896	0.590857	0.887636	0.434525	0.997571	0.85842	0.195286	0.492968	0.73715	0.320581	0.588681	0.858729
Adat1	1.79865	0.146025	2.01556	0.180892	1.75139	0.182807	1.94811	0.340507	0.478963	0.709651	0.18138	0.724671	1.16452	0.744067	0.962985	0.969768	0.523228	0.716997	1.12688	0.149827	0.997571	0.832763	0.776985	0.902834	0.967681	0.427764	0.675743	1.16201
Adat3	2.08433	0.157314	2.07693	0.0850961	2.15999	0.403394	2.03594	0.299936	0.950201	0.976641	0.946348	0.98454	0.99205	0.777224	0.969132	1.07658	0.816735	0.904045	0.976686	0.744722	0.997571	1.08521	0.831015	0.930067	0.984513	0.691065	0.847224	0.907212
Adck1	2.53132	0.413042	2.41089	0.317549	2.60249	0.506468	2.14307	0.113148	0.479833	0.71035	0.709353	0.904044	0.909318	0.859579	0.977049	1.06593	0.191444	0.426665	0.744265	0.608381	0.997571	1.17223	0.240809	0.542635	0.818487	0.199963	0.472135	0.698228
Adck2	1.88608	0.15861	1.90033	0.413543	1.85154	0.301083	2.0758	0.0820254	0.749166	0.872405	0.958227	0.988344	1.03501	0.869002	0.978856	0.986528	0.139545	0.360598	1.13714	0.876798	0.997571	0.953154	0.510851	0.757022	1.09867	0.281163	0.555764	1.15267
Adck3	7.59624	0.237099	7.33491	0.269698	7.65141	0.390093	2.56524	0.942111	6.4237e-06	0.000489807	0.276019	0.748014	0.836713	0.844438	0.975953	1.05616	0.000854841	0.0292082	0.0351375	0.312063	0.997571	1.26227	0.00108417	0.0483564	0.0419947	0.000987129	0.0423047	0.0332692
Adck4	2.21574	0.146274	2.13235	0.074835	2.14972	0.105214	2.49743	0.341036	0.161437	0.399646	0.429018	0.802763	0.94148	0.560173	0.933661	0.953705	0.258883	0.498629	1.23422	0.827179	0.997571	1.01299	0.144366	0.425146	1.31093	0.166788	0.429978	1.29413
Adck5	2.16962	0.21423	2.03187	0.0507039	2.2197	0.110906	2.43162	0.407125	0.297246	0.563243	0.339417	0.764682	0.902715	0.737385	0.962748	1.02986	0.379779	0.607475	1.22397	0.0559376	0.997571	1.14085	0.166754	0.457714	1.35588	0.433442	0.680927	1.18848
Adcy1	1.80852	0.187108	2.16679	0.181868	2.19175	0.492994	1.84599	0.066469	0.267794	0.53312	0.0761385	0.713733	1.28148	0.276564	0.902644	1.35042	0.760182	0.871637	1.02118	0.938399	0.999311	1.0538	0.0454876	0.241591	0.796875	0.295009	0.568315	0.756192
Adcy10	1.47744	0.221534	1.52432	0.0554885	1.50512	0.0748677	1.56367	0.327826	0.960501	0.981223	0.740176	0.916379	1.02566	0.847588	0.976266	1.0125	0.725006	0.851671	1.07232	0.739263	0.997571	0.987176	0.847584	0.937628	1.0455	0.778004	0.895931	1.05908
Adcy2	6.60478	0.0437055	6.71575	0.0220222	6.61821	0.0608278	3.38139	1.54665	0.00176196	0.0180817	0.0171389	0.713567	1.07971	0.771597	0.968256	1.00964	0.0225899	0.136573	0.159196	0.0593215	0.997571	0.935101	0.0202319	0.162655	0.147443	0.0223171	0.152155	0.157676
Adcy3	2.4028	0.0463347	2.57551	0.0673859	2.77246	0.274959	2.7836	0.448114	0.314338	0.579295	0.0216186	0.713567	1.12761	0.0832839	0.899419	1.30672	0.21702	0.455198	1.34546	0.294625	0.997571	1.15884	0.470925	0.729642	1.1932	0.972473	0.988778	1.02965
Adcy4	2.18204	0.184718	2.34986	0.248878	2.02572	0.146638	2.31846	0.180247	0.2337	0.494702	0.401431	0.792262	1.12857	0.314964	0.902644	0.895422	0.411701	0.631373	1.09896	0.123876	0.997571	0.793412	0.868155	0.947162	0.973758	0.09452	0.323756	1.2273
Adcy5	1.9817	0.319474	2.10788	0.0786165	2.13569	0.146605	2.17399	0.676261	0.932105	0.968239	0.542851	0.842223	1.07534	0.490236	0.923813	1.09894	0.679146	0.824515	1.21536	0.786547	0.997571	1.02195	0.874607	0.949719	1.13021	0.928247	0.97067	1.10594
Adcy6	2.16954	0.403865	1.92845	0.267378	1.85735	0.120972	3.44818	1.25039	0.0631272	0.224959	0.437222	0.805379	0.833114	0.268915	0.902644	0.786173	0.167184	0.396346	3.01162	0.696324	0.997571	0.943656	0.108625	0.37213	3.6149	0.0933388	0.321623	3.83074
Adcy7	2.58369	0.23157	2.14095	0.274682	2.12292	0.230261	3.22783	0.585762	0.0179866	0.0953902	0.0997073	0.71977	0.737861	0.0709165	0.899419	0.726528	0.151212	0.376397	1.64161	0.934777	0.998959	0.98464	0.0436877	0.236699	2.22482	0.0383787	0.201308	2.25952
Adcy8	1.56012	0.103465	1.58515	0.0773267	1.5624	0.0963128	1.55586	0.0553864	0.973728	0.988103	0.754049	0.923108	1.01671	0.979067	0.995976	1.00135	0.952868	0.97625	0.995807	0.765692	0.997571	0.984887	0.622066	0.823009	0.979439	0.923701	0.96919	0.994468
Adcy9	5.53866	0.193432	5.12956	0.249	5.25414	0.0512257	3.57873	0.843759	0.00288934	0.0257852	0.0879104	0.715403	0.75602	0.0694861	0.899419	0.816569	0.0172248	0.118611	0.283983	0.443801	0.997571	1.08009	0.0379042	0.219111	0.375629	0.0264644	0.166274	0.347776
Adcyap1	1.45127	0.169655	1.6395	0.280727	1.51645	0.0782775	1.37636	0.146487	0.402179	0.654365	0.376506	0.780638	1.14886	0.57829	0.937	1.04235	0.593699	0.767846	0.948182	0.505125	0.997571	0.907293	0.223448	0.524601	0.825323	0.217823	0.492548	0.909655
Adcyap1r1	1.80612	0.0962323	1.75869	0.335569	1.88862	0.226453	1.65492	0.0807136	0.612786	0.794852	0.825523	0.949336	0.984401	0.592545	0.939235	1.06615	0.105416	0.311231	0.900097	0.607905	0.997571	1.08305	0.630023	0.828137	0.91436	0.167516	0.431114	0.844247
Add1	3.99795	0.0268159	3.70811	0.144934	3.59874	0.360237	5.53148	0.710451	0.00127214	0.0144176	0.0271301	0.713567	0.820615	0.128139	0.899419	0.773942	0.0201905	0.128428	3.15561	0.651187	0.997571	0.943124	0.0121039	0.126275	3.84542	0.0136677	0.118606	4.07732
Add2	1.98187	0.23401	2.16757	0.26955	1.82409	0.0924498	2.05702	0.0742453	0.231665	0.492787	0.418509	0.799529	1.14077	0.338485	0.904026	0.889818	0.624067	0.787854	1.04521	0.105101	0.997571	0.780018	0.531057	0.770084	0.916239	0.0272137	0.168481	1.17464
Add3	3.38079	0.188881	3.63305	0.141593	3.40999	0.246173	4.69479	2.47532	0.557458	0.761325	0.137837	0.724671	1.18794	0.878421	0.980685	1.02412	0.41113	0.63101	6.57286	0.245295	0.997571	0.862098	0.499446	0.748609	5.53298	0.421565	0.671268	6.41805
Adgb	1.18036	0.066018	1.40436	0.175706	1.35698	0.173506	1.20522	0.0808383	0.186281	0.434439	0.107598	0.723505	1.17306	0.174731	0.899419	1.13501	0.701134	0.838177	1.01774	0.756326	0.997571	0.967566	0.149099	0.432444	0.867597	0.241625	0.516843	0.896679
Adgra1	1.84447	0.0222499	1.95482	0.131386	1.63822	0.214089	1.8183	0.299126	0.325234	0.591105	0.224778	0.736001	1.0824	0.172318	0.899419	0.872938	0.887185	0.940901	0.99639	0.0944174	0.997571	0.806482	0.509251	0.756443	0.920537	0.444247	0.689131	1.14142
Adgra2	2.1897	0.0356489	2.21236	0.184617	2.5399	0.143327	5.53777	1.66029	0.00309989	0.0271502	0.844842	0.954342	1.02113	0.0147698	0.899419	1.27863	0.0250779	0.143837	15.8955	0.0721929	0.997571	1.25217	0.0261048	0.184091	15.5665	0.0356691	0.193507	12.4317
Adgra3	3.67052	0.139159	3.58004	0.353784	3.49375	0.111047	3.83668	0.329339	0.452144	0.691369	0.701319	0.901395	0.955732	0.160605	0.899419	0.883721	0.465957	0.674292	1.13804	0.70751	0.997571	0.924654	0.409794	0.690425	1.19075	0.162631	0.425074	1.28778
Adgrb1	1.60896	0.260667	1.49547	0.158987	1.87494	0.344388	1.44168	0.08592	0.187507	0.436016	0.554754	0.846872	0.917713	0.346244	0.904026	1.2127	0.350658	0.581906	0.88168	0.158172	0.997571	1.32143	0.633351	0.830007	0.960736	0.102004	0.335697	0.727041
Adgrb2	5.47422	0.126679	5.21387	0.6366	5.08059	0.0510387	2.7177	0.173372	2.72399e-05	0.00115533	0.525465	0.837224	0.8918	0.00753286	0.887679	0.759543	2.42181e-05	0.0096993	0.148305	0.736041	0.997571	0.851697	0.00280439	0.06693	0.166298	2.25227e-05	0.0187358	0.195255
Adgrb3	1.23953	0.0109759	1.78569	0.491213	1.29014	0.202705	1.43226	0.19637	0.157491	0.394059	0.126494	0.724671	1.5206	0.688124	0.953966	1.04259	0.164881	0.393521	1.14995	0.181566	0.997571	0.685646	0.311591	0.612608	0.756249	0.432334	0.68001	1.10297
Adgrd1	1.98984	0.0954418	2.02799	0.150287	2.16456	0.669549	2.85455	2.02494	0.738886	0.867542	0.729305	0.911647	1.029	0.677707	0.951179	1.21615	0.501024	0.701683	3.59025	0.747682	0.997571	1.18187	0.519662	0.762037	3.48905	0.605138	0.796153	2.95214
Adgre1	1.44937	0.104505	1.5427	0.173177	1.61652	0.291191	4.40119	1.44681	0.00316401	0.0275605	0.468945	0.816084	1.06997	0.402363	0.91041	1.13656	0.024349	0.141854	10.9119	0.72505	0.997571	1.06223	0.0273329	0.187834	10.1983	0.0308433	0.179516	9.60083
Adgre5	4.23073	0.0697166	3.59892	0.426199	4.04428	0.0621654	4.79659	0.788948	0.0641774	0.227399	0.0643953	0.713733	0.663259	0.0258837	0.899419	0.878633	0.283587	0.522902	1.61689	0.147786	0.997571	1.32472	0.0817289	0.323299	2.4378	0.175004	0.441932	1.84024
Adgrf1	1.28338	0.0572432	1.2291	0.0957613	1.23596	0.0384051	1.36001	0.268365	0.687808	0.840164	0.446796	0.808056	0.963972	0.299281	0.902644	0.967387	0.653917	0.807997	1.06613	0.913848	0.998638	1.00354	0.470728	0.729633	1.10598	0.472401	0.708789	1.10207
Adgrf2	1.43519	0.0932955	1.41022	0.0420719	1.41018	0.168419	1.45073	0.155352	0.971299	0.987245	0.694385	0.898244	0.981767	0.833038	0.974636	0.986017	0.889081	0.941995	1.01329	0.999688	0.999968	1.00433	0.68538	0.858432	1.03211	0.774493	0.893629	1.02766
Adgrf3	1.73454	0.42538	1.7751	0.227076	1.76488	0.201369	1.49211	0.136178	0.557105	0.761051	0.891213	0.96952	1.00593	0.91646	0.987038	0.997021	0.400386	0.623518	0.822492	0.95631	0.999311	0.991141	0.137804	0.417298	0.817642	0.123874	0.371425	0.82495
Adgrf4	1.26698	0.177676	1.35362	0.18787	1.36105	0.135352	1.2729	0.0871002	0.803217	0.902618	0.592787	0.863387	1.06252	0.506128	0.927334	1.06513	0.96112	0.981324	1.00029	0.958367	0.999311	1.00245	0.536594	0.773224	0.941432	0.396566	0.651438	0.939127
Adgrf5	6.53762	0.111584	6.35566	0.220937	6.53824	0.339566	4.08861	1.11554	0.00241594	0.0226932	0.271882	0.748014	0.886739	0.997762	0.999036	1.01721	0.019376	0.126204	0.225478	0.478661	0.997571	1.14713	0.0259863	0.183506	0.254277	0.0219924	0.15132	0.221663
Adgrg1	3.14005	0.294123	2.90979	0.146601	2.94874	0.446912	3.59766	1.51981	0.720096	0.858963	0.291663	0.749764	0.843268	0.569215	0.935346	0.890829	0.635615	0.794566	1.99082	0.892886	0.997571	1.0564	0.478804	0.734606	2.36084	0.517181	0.73884	2.23479
Adgrg2	1.3203	0.10221	1.43449	0.214229	1.47615	0.0709829	1.58137	0.402332	0.617843	0.798335	0.451557	0.810427	1.08852	0.0958921	0.899419	1.11314	0.337249	0.571552	1.22603	0.765189	0.997571	1.02262	0.606524	0.814455	1.12633	0.678621	0.840204	1.10142
Adgrg3	1.31096	0.138338	1.72516	0.477636	1.72148	0.19441	1.48915	0.141634	0.269005	0.534506	0.222572	0.736001	1.37885	0.0407384	0.899419	1.33303	0.194022	0.429024	1.13163	0.990743	0.999509	0.966772	0.458008	0.722418	0.820708	0.169645	0.433944	0.848916
Adgrg5	1.69255	0.0713513	1.63131	0.312341	1.74723	0.365417	1.46623	0.169627	0.593724	0.783627	0.757213	0.924339	0.9733	0.811761	0.972972	1.05936	0.100186	0.302762	0.857965	0.697648	0.997571	1.08842	0.466214	0.72687	0.881501	0.293546	0.56729	0.809887
Adgrg6	1.73325	0.120678	2.06493	0.0876519	1.91325	0.164046	2.50734	0.434336	0.0237788	0.116672	0.0182768	0.713567	1.25704	0.200548	0.899419	1.13499	0.0409711	0.187524	1.75608	0.230677	0.997571	0.902903	0.158794	0.445714	1.39699	0.0909851	0.317422	1.54723
Adgrg7	1.46979	0.0449413	1.39607	0.110042	1.35243	0.137443	1.32979	0.0903103	0.400996	0.653414	0.343261	0.765781	0.951749	0.232534	0.899419	0.924393	0.0740482	0.258241	0.908405	0.68978	0.997571	0.971257	0.465157	0.726428	0.954459	0.823233	0.920996	0.982704
Adgrl1	1.62111	0.162176	2.01262	0.251214	1.82278	0.242007	3.03147	0.667494	0.00875563	0.0567652	0.0859323	0.715004	1.31939	0.296688	0.902644	1.156	0.023666	0.1396	2.83985	0.399237	0.997571	0.876167	0.0686269	0.294964	2.1524	0.0420294	0.210469	2.45661
Adgrl2	3.04317	0.214096	3.01433	0.335085	2.86918	0.384883	4.10817	0.407185	0.0077197	0.051714	0.906091	0.973965	0.990103	0.531407	0.928968	0.900135	0.0160003	0.113919	2.13098	0.648079	0.997571	0.909133	0.0229055	0.173443	2.15228	0.0186169	0.1401	2.3674
Adgrl3	1.42012	0.225134	1.57634	0.160982	1.4316	0.0642442	1.68086	0.499407	0.653235	0.820265	0.383613	0.785527	1.10995	0.936416	0.990527	1.00046	0.45603	0.666624	1.23316	0.221609	0.997571	0.901356	0.747455	0.888119	1.11101	0.439541	0.685407	1.2326
Adgrl4	3.70485	0.274487	3.42566	0.496719	3.76084	0.185896	2.82881	0.328474	0.0354876	0.153753	0.442182	0.80647	0.844827	0.78442	0.969871	1.0331	0.023913	0.140497	0.547876	0.335175	0.997571	1.22285	0.157579	0.444363	0.648507	0.0128767	0.115312	0.530324
Adgrv1	1.42941	0.086195	1.41925	0.037869	1.5123	0.0298946	1.43357	0.162655	0.627721	0.804964	0.860769	0.960464	0.992012	0.190665	0.899419	1.05802	0.970622	0.985447	1.00585	0.0288169	0.997571	1.06654	0.889057	0.956234	1.01395	0.455966	0.697778	0.950694
Adh1	2.01386	0.124383	1.90124	0.0801029	1.9362	0.157453	1.98809	0.156024	0.734477	0.865201	0.25777	0.745514	0.923538	0.539339	0.930641	0.948988	0.833952	0.913926	0.983641	0.749044	0.997571	1.02756	0.439416	0.708929	1.06508	0.705886	0.856281	1.03652
Adh4	2.52994	0.253225	2.06925	0.164816	2.12498	0.0792751	1.91921	0.5196	0.162938	0.401585	0.0575205	0.713733	0.722476	0.0573761	0.899419	0.748416	0.141218	0.363202	0.678574	0.625543	0.997571	1.03591	0.658438	0.843741	0.939235	0.534929	0.750333	0.90668
Adh5	4.33068	0.22139	4.34007	0.629261	4.05097	0.100192	4.46268	0.688641	0.762508	0.880193	0.981718	0.994667	1.06242	0.116964	0.899419	0.818679	0.767753	0.876634	1.17027	0.475899	0.997571	0.770579	0.831075	0.930067	1.10151	0.363416	0.623583	1.42946
Adh6	1.30429	0.0505475	1.38412	0.0471157	1.54355	0.22649	1.26947	0.125805	0.135121	0.35919	0.115986	0.724671	1.05683	0.148682	0.899419	1.18984	0.679486	0.824542	0.978214	0.298567	0.997571	1.12585	0.213439	0.513111	0.925609	0.140857	0.39504	0.82214
Adh6a	1.58275	0.261758	1.80288	0.40954	1.80826	0.0545883	1.59765	0.341937	0.678829	0.836022	0.476618	0.818599	1.18339	0.217862	0.899419	1.15706	0.955077	0.977753	1.01908	0.98309	0.999311	0.977755	0.541691	0.77595	0.861154	0.351543	0.615067	0.880746
Adh7	1.30227	0.0240632	1.53312	0.448338	1.32219	0.11502	1.39468	0.0915485	0.640055	0.813364	0.423497	0.800911	1.21353	0.783611	0.969871	1.01593	0.166108	0.394986	1.0675	0.474093	0.997571	0.837175	0.62797	0.826769	0.879669	0.441201	0.686924	1.05076
Adhfe1	3.44517	0.394743	2.61153	0.530473	2.80031	0.352353	1.54027	0.215448	0.00226242	0.0216433	0.0943557	0.717415	0.572286	0.102389	0.899419	0.637489	0.00183733	0.041331	0.262667	0.634687	0.997571	1.11394	0.0316531	0.201418	0.458978	0.00615178	0.0828803	0.412033
Adi1	4.50652	0.0611852	4.17975	0.621566	4.48961	0.444807	3.9235	0.458528	0.381769	0.637922	0.41608	0.799209	0.851066	0.951108	0.992875	1.02117	0.094431	0.29295	0.688738	0.52128	0.997571	1.19987	0.596317	0.808077	0.809265	0.199604	0.4719	0.67446
Adig	3.30146	0.224458	2.51015	0.481219	3.18717	0.36187	1.60271	0.14703	0.000811095	0.0107277	0.061251	0.713733	0.594136	0.6662	0.949749	0.93641	0.000392959	0.0222988	0.306574	0.1233	0.997571	1.57609	0.0354034	0.212093	0.516	0.00216186	0.055028	0.327393
Adipoq	3.23374	0.182972	4.04587	2.13914	2.80034	0.269268	3.39049	1.65966	0.736888	0.866288	0.548119	0.843823	3.61535	0.0824075	0.899419	0.744791	0.878715	0.937284	1.76728	0.373644	0.997571	0.206008	0.696562	0.864493	0.488826	0.576051	0.778224	2.37285
Adipor1	7.10327	0.0250072	7.11248	0.308854	7.17826	0.124248	5.98649	0.940615	0.0530704	0.201664	0.961381	0.989281	1.02124	0.363373	0.907939	1.05588	0.108983	0.316547	0.537254	0.749423	0.997571	1.03392	0.12018	0.391059	0.526082	0.0952103	0.324846	0.508823
Adipor2	7.96629	0.0596339	7.76845	0.138401	7.93088	0.148746	5.84502	0.484407	2.32802e-05	0.00105652	0.0853653	0.715004	0.874004	0.721346	0.959837	0.978644	0.00166722	0.040021	0.238429	0.238387	0.997571	1.11973	0.00271103	0.0659939	0.272801	0.00204628	0.0543404	0.243633
Adk	6.66512	0.115834	6.44007	0.0757154	6.43377	0.0458335	5.17294	0.117443	1.86945e-07	8.84038e-05	0.0479891	0.713733	0.854491	0.0323822	0.899419	0.850268	9.69161e-05	0.0153198	0.355498	0.907735	0.998273	0.995058	9.59814e-05	0.0273755	0.416035	6.51841e-05	0.0224164	0.418101
Adm	2.33348	0.164879	2.42383	0.0594548	2.18132	0.0244824	2.31691	0.557462	0.789493	0.894807	0.422408	0.800911	1.06071	0.18901	0.899419	0.896168	0.962977	0.981963	1.03724	0.00283672	0.997571	0.844878	0.757718	0.893108	0.977876	0.695485	0.849573	1.15742
Adm2	1.72817	0.207849	1.80934	0.153948	1.79307	0.18661	2.07928	0.534988	0.554682	0.759476	0.615655	0.870423	1.05478	0.707965	0.958058	1.04491	0.349083	0.580918	1.32244	0.912892	0.998638	0.990649	0.448248	0.715348	1.25376	0.431006	0.678864	1.2656
Adnp	5.6419	0.0477403	5.21069	0.440873	5.74822	0.249409	6.32666	0.0390439	0.00478423	0.0368472	0.167416	0.724671	0.76521	0.508516	0.927334	1.08717	4.30874e-05	0.010898	1.60724	0.139916	0.997571	1.42075	0.0119942	0.125827	2.10039	0.016556	0.131365	1.47837
Adnp2	1.98423	0.173776	2.03125	0.16568	2.13998	0.0559072	2.91056	0.448251	0.00683647	0.0476119	0.751526	0.921632	1.03277	0.213539	0.899419	1.10925	0.0289072	0.154999	1.95101	0.342103	0.997571	1.07405	0.0333132	0.206305	1.8891	0.0417757	0.210117	1.75886
Adora1	2.01759	0.104926	1.84682	0.207874	2.02984	0.073753	1.932	0.381841	0.741605	0.869026	0.272872	0.748014	0.893027	0.87657	0.980578	1.00767	0.727154	0.853056	0.963515	0.224034	0.997571	1.12837	0.751413	0.890074	1.07893	0.685503	0.844245	0.956186
Adora2a	1.69606	0.301464	1.62141	0.244339	1.67734	0.301121	1.62674	0.311995	0.9848	0.993093	0.755719	0.923681	0.944634	0.942987	0.991675	0.98708	0.795682	0.891027	0.953376	0.815048	0.997571	1.04493	0.982535	0.99428	1.00925	0.849691	0.934439	0.965855
Adora2b	2.74603	0.301178	2.59926	0.124989	2.96063	0.140418	3.16879	0.575581	0.258269	0.522789	0.47919	0.819595	0.892981	0.325964	0.904026	1.148	0.322706	0.559095	1.39659	0.029119	0.997571	1.28558	0.169288	0.460838	1.56396	0.575697	0.777948	1.21654
Adora3	1.59349	0.0312652	1.46181	0.0932739	1.53892	0.236802	1.51651	0.275695	0.858009	0.932661	0.0812707	0.713733	0.913891	0.712531	0.958925	0.971599	0.655932	0.809473	0.959584	0.627462	0.997571	1.06315	0.761097	0.894901	1.05	0.920072	0.967582	0.987634
Adpgk	1.4132	0.0297131	1.76081	0.132395	1.60582	0.272078	2.10921	0.328188	0.0276947	0.129893	0.011359	0.713567	1.27588	0.289819	0.902644	1.1562	0.0216128	0.133328	1.64901	0.425112	0.997571	0.906201	0.163356	0.452434	1.29246	0.110286	0.349942	1.42624
Adprh	3.71816	0.262106	3.62212	0.261107	3.41266	0.251056	4.43613	0.321275	0.00916316	0.0588189	0.676268	0.892263	0.9352	0.218615	0.899419	0.808247	0.039972	0.185008	1.65491	0.373236	0.997571	0.86425	0.0271367	0.187355	1.76958	0.0121791	0.11201	2.04753
Adprhl1	6.1537	0.117648	5.76259	0.286816	5.71815	0.347867	3.08097	1.19896	0.001352	0.0150675	0.0941974	0.717415	0.77113	0.109153	0.899419	0.752558	0.0115312	0.0958933	0.151797	0.872729	0.997571	0.975915	0.0196447	0.160782	0.19685	0.0216023	0.150059	0.201708
Adprhl2	2.99525	0.34484	2.71653	0.382916	2.66149	0.155691	2.73204	0.421655	0.650184	0.81889	0.401883	0.792262	0.829036	0.201263	0.899419	0.782179	0.449722	0.662026	0.841933	0.828928	0.997571	0.943481	0.964628	0.986562	1.01556	0.799174	0.907676	1.07639
Adprm	3.50302	0.222474	3.48093	0.379424	3.30017	0.483504	3.40443	0.112628	0.873672	0.939368	0.934861	0.981492	1.00054	0.545256	0.930767	0.892566	0.53109	0.722956	0.928407	0.637296	0.997571	0.892086	0.754613	0.89151	0.927908	0.734471	0.872847	1.04016
Adra1a	2.30109	0.0885069	1.73233	0.258133	2.09138	0.449823	1.51885	0.16581	0.0326489	0.145778	0.0225563	0.713567	0.680377	0.472527	0.922237	0.890867	0.0019633	0.0422843	0.583338	0.296659	0.997571	1.30937	0.294541	0.597729	0.857374	0.107414	0.345068	0.654798
Adra1b	1.53954	0.0981615	1.88879	0.558005	1.78754	0.492001	1.62839	0.205588	0.700776	0.847859	0.345818	0.766594	1.33938	0.440145	0.916277	1.23521	0.536376	0.72628	1.06894	0.825223	0.997571	0.922227	0.490424	0.742871	0.798087	0.632456	0.813264	0.865391
Adra1d	1.96276	0.224253	1.92632	0.385207	2.17442	0.0955837	1.74102	0.288612	0.338915	0.602535	0.894254	0.970632	0.990836	0.207035	0.899419	1.15023	0.352648	0.583831	0.861925	0.339829	0.997571	1.16087	0.541398	0.775769	0.869897	0.069013	0.276088	0.749348
Adra2b	1.81114	0.0631732	1.63406	0.235327	1.6884	0.134266	1.75549	0.0695916	0.494587	0.719742	0.276556	0.748014	0.892029	0.225212	0.899419	0.920464	0.36308	0.592616	0.962302	0.745797	0.997571	1.03188	0.439706	0.709137	1.07878	0.485087	0.717699	1.04545
Adra2c	2.03276	0.121461	2.28179	0.106007	2.0857	0.204867	1.864	0.185295	0.0705718	0.241448	0.0554905	0.713733	1.18772	0.719848	0.959837	1.04202	0.257505	0.497267	0.892305	0.2149	0.997571	0.877326	0.0275358	0.188508	0.751276	0.23685	0.512388	0.856325
Adrb1	1.91608	0.145745	2.26536	0.131318	2.06098	0.174452	1.8464	0.382658	0.206561	0.460603	0.0367944	0.713567	1.27305	0.331509	0.904026	1.10738	0.782852	0.884429	0.97094	0.180285	0.997571	0.869859	0.147312	0.42935	0.762687	0.426737	0.675098	0.876794
Adrb2	3.66599	0.316971	3.15151	0.31841	3.03864	0.214475	3.02242	0.362548	0.101201	0.302089	0.118337	0.724671	0.699408	0.0469046	0.899419	0.641405	0.0816087	0.27146	0.642611	0.637411	0.997571	0.917068	0.667198	0.848469	0.918793	0.950032	0.979551	1.00188
Adrb3	1.76361	0.112833	1.97788	0.410611	1.70896	0.0290501	1.69382	0.284362	0.534103	0.746197	0.432632	0.804406	1.19061	0.462203	0.920607	0.961009	0.712925	0.845257	0.963458	0.321069	0.997571	0.807159	0.380348	0.667154	0.809216	0.931285	0.971767	1.00255
Adrbk1	5.19278	0.211113	5.1194	0.140547	5.29491	0.152353	5.17522	0.29056	0.77404	0.886939	0.642593	0.880377	0.946461	0.53414	0.928968	1.06958	0.936586	0.967452	0.993907	0.216382	0.997571	1.13008	0.779437	0.904466	1.05013	0.561784	0.769734	0.92925
Adrbk2	2.10564	0.0923448	1.9394	0.267859	1.80364	0.111073	2.03474	0.116626	0.203617	0.456575	0.366977	0.776493	0.900504	0.0223333	0.899419	0.811627	0.455455	0.666272	0.952806	0.462927	0.997571	0.901303	0.602115	0.81148	1.05808	0.0678288	0.273478	1.17395
Adrm1	5.52398	0.0866833	5.13564	0.213397	5.47257	0.11153	5.49091	0.711912	0.583489	0.777686	0.0432329	0.713567	0.768681	0.562668	0.933994	0.965765	0.940166	0.969715	1.05162	0.0724762	0.997571	1.25639	0.454242	0.719624	1.36808	0.966965	0.986272	1.08889
Adsl	6.97809	0.0759349	6.78617	0.111094	6.76464	0.0611656	4.87892	1.29014	0.0129434	0.0750059	0.0689238	0.713733	0.876375	0.0192407	0.899419	0.862198	0.0481532	0.205083	0.301677	0.783342	0.997571	0.983823	0.0632315	0.283986	0.344233	0.0647475	0.266295	0.349893
Adss	3.72985	0.29433	3.34276	0.522665	3.51979	0.120465	4.94026	0.823971	0.0196264	0.101738	0.326278	0.759917	0.785917	0.316417	0.902644	0.854271	0.0746725	0.259459	2.56155	0.598136	0.997571	1.08697	0.0470729	0.24567	3.25932	0.041781	0.210117	2.99852
Adtrp	1.65098	0.145871	1.83883	0.202543	1.70829	0.42284	1.78826	0.182603	0.82197	0.91191	0.262358	0.746956	1.14285	0.835256	0.974845	1.06835	0.366506	0.595327	1.102	0.654821	0.997571	0.934817	0.764147	0.896758	0.964264	0.778595	0.896026	1.0315
Aebp1	3.33283	0.344934	4.12481	0.924108	3.55252	0.764591	6.68419	0.789472	0.00186733	0.0189103	0.236695	0.739716	1.92552	0.673606	0.950316	1.26193	0.00252865	0.0465756	10.9603	0.455004	0.997571	0.655373	0.0218236	0.169174	5.69211	0.0078422	0.0921514	8.68531
Aebp2	3.6711	0.0106764	3.84001	0.263699	3.57936	0.1634	3.47295	0.127421	0.126431	0.344393	0.329786	0.762032	1.13694	0.386801	0.909488	0.942475	0.0550012	0.22043	0.873909	0.219285	0.997571	0.828957	0.0957276	0.349681	0.76865	0.424046	0.672945	0.927249
Aen	2.08136	0.13262	1.85843	0.16736	1.85373	0.198452	2.14532	0.243111	0.208993	0.463486	0.144831	0.724671	0.858171	0.173914	0.899419	0.857108	0.709606	0.843298	1.05202	0.976518	0.999311	0.998762	0.167548	0.458739	1.22589	0.182836	0.452035	1.22741
Aes	7.87092	0.137534	7.84529	0.0599602	7.89186	0.103705	6.56889	0.0756319	3.95479e-07	0.000118873	0.782088	0.933608	0.980015	0.84347	0.975551	1.01335	0.000136355	0.0171394	0.40471	0.53761	0.997571	1.03401	2.15213e-05	0.0212773	0.412963	5.78534e-05	0.0210817	0.399379
Afap1	2.72705	0.0985509	3.11812	0.11952	2.65617	0.294484	4.92149	0.309958	5.63138e-06	0.000459822	0.0119446	0.713567	1.3123	0.712772	0.958925	0.963739	0.000306594	0.0206453	4.64061	0.0655271	0.997571	0.734392	0.000713058	0.0423099	3.53625	0.000782892	0.0393447	4.81521
Afap1l1	5.31394	0.0427182	5.12621	0.21866	5.24015	0.216846	3.64713	0.471666	0.000247537	0.00472737	0.218212	0.736001	0.884273	0.594095	0.939235	0.957009	0.00366304	0.0544706	0.325476	0.556482	0.997571	1.08226	0.00788576	0.102733	0.368071	0.00602546	0.0818925	0.340097
Afap1l2	2.72237	0.16429	2.69963	0.126185	2.66515	0.148507	3.01841	0.297876	0.181885	0.428136	0.858465	0.95949	0.982674	0.677691	0.951179	0.960379	0.206203	0.443343	1.23986	0.774576	0.997571	0.977312	0.16305	0.452092	1.26173	0.139873	0.393733	1.29102
Aff1	5.29323	0.0895324	5.3472	0.265673	5.31942	0.14369	3.97282	0.435243	0.00054809	0.00808734	0.755565	0.923681	1.0482	0.801948	0.971967	1.02036	0.00675944	0.0730365	0.411443	0.881188	0.997571	0.973436	0.00953006	0.113312	0.392523	0.007038	0.0871451	0.403234
Aff2	1.71046	0.113204	1.68046	0.0797333	1.65257	0.117583	2.50736	1.53104	0.498081	0.722048	0.726507	0.910862	0.97844	0.572231	0.935909	0.960829	0.419443	0.637541	2.59375	0.750947	0.997571	0.982001	0.403086	0.685303	2.6509	0.389556	0.645731	2.69949
Aff3	1.53136	0.182845	1.69575	0.456693	1.51677	0.0321708	1.79977	0.0969066	0.490947	0.717059	0.593756	0.863387	1.15405	0.898307	0.984636	0.984932	0.0879814	0.28251	1.19998	0.535472	0.997571	0.853454	0.719212	0.874711	1.0398	0.00864505	0.095473	1.21834
Aff4	7.06048	0.114569	6.98318	0.111056	6.96336	0.189981	6.711	0.703356	0.695342	0.844721	0.448596	0.809245	0.947737	0.490496	0.923897	0.938442	0.443496	0.656499	0.844938	0.883582	0.997571	0.990193	0.544139	0.777416	0.891533	0.580881	0.780985	0.900363
Afg3l1	4.42721	0.0708309	4.02368	0.209432	4.09977	0.18748	4.47316	0.45358	0.173623	0.416968	0.0341379	0.713567	0.760581	0.047349	0.899419	0.800708	0.870797	0.932916	1.06621	0.66359	0.997571	1.05276	0.194163	0.491506	1.40183	0.258001	0.534363	1.33158
Afg3l2	6.14485	0.074975	5.6471	0.154863	6.06638	0.0772397	4.77274	0.392441	0.000202362	0.00412278	0.00743358	0.713567	0.710253	0.275268	0.902644	0.947112	0.00400757	0.0566331	0.395789	0.0137357	0.997571	1.33348	0.0229693	0.173642	0.557251	0.00498558	0.0736474	0.417891
Afm	1.41377	0.173945	1.38984	0.0253714	1.43158	0.0878196	1.38481	0.113661	0.951678	0.977354	0.825224	0.949263	0.978904	0.881864	0.980735	1.00879	0.821144	0.906714	0.977442	0.473296	0.997571	1.03053	0.943944	0.97755	0.998507	0.602901	0.794773	0.968925
Afp	1.68811	0.320638	1.74191	0.189419	1.62772	0.111297	1.79099	0.216832	0.825366	0.913842	0.814726	0.946346	1.02744	0.773347	0.968466	0.945597	0.669163	0.818208	1.06481	0.418888	0.997571	0.920344	0.7825	0.906106	1.03638	0.310476	0.581725	1.12607
Aftph	4.68528	0.115149	4.10741	0.225897	4.31189	0.0655239	3.42959	0.0571773	2.10951e-05	0.000996611	0.0168534	0.713567	0.674041	0.00815217	0.899419	0.770844	7.1582e-05	0.0137464	0.418112	0.206586	0.997571	1.14362	0.00729099	0.100255	0.620306	6.15844e-05	0.0220217	0.542408
Aga	3.16294	0.394092	3.50341	0.185308	3.28974	0.140506	5.24897	0.547289	0.000300077	0.00539306	0.247135	0.743664	1.2411	0.62738	0.94593	1.06796	0.00585647	0.0680751	4.34797	0.186729	0.997571	0.860493	0.00637276	0.0950188	3.50332	0.00386888	0.0664813	4.07129
Agap1	4.39872	0.103149	4.19359	0.366648	4.23583	0.0920999	4.97081	0.798009	0.200049	0.452306	0.403719	0.792944	0.883965	0.110913	0.899419	0.892892	0.285598	0.524791	1.65251	0.855971	0.997571	1.0101	0.200076	0.498122	1.86943	0.188204	0.458198	1.85074
Agap2	1.79539	0.12023	1.94128	0.351126	1.91127	0.217835	2.72888	1.7529	0.591759	0.782895	0.533349	0.83944	1.12649	0.465114	0.921198	1.08917	0.40953	0.629859	3.21126	0.905947	0.997607	0.966863	0.48794	0.741328	2.85066	0.467634	0.706076	2.94836
Agap3	2.80642	0.187432	2.86107	0.202694	2.94953	0.0853011	3.10804	0.454223	0.568062	0.768332	0.748966	0.920072	1.03961	0.295087	0.902644	1.0993	0.347631	0.579793	1.26392	0.524357	0.997571	1.05741	0.438282	0.708327	1.21576	0.584448	0.782575	1.14975
Agbl1	3.35449	0.427709	3.43499	0.766072	3.78466	1.17056	2.79776	0.112765	0.469193	0.703112	0.881432	0.966305	1.11878	0.582135	0.937016	1.65344	0.0947408	0.293316	0.661035	0.687386	0.997571	1.4779	0.227178	0.527919	0.590855	0.219733	0.494579	0.399793
Agbl2	1.12768	0.13383	1.22949	0.133302	1.13517	0.0688416	1.12778	0.140048	0.695722	0.844954	0.403399	0.792944	1.07308	0.935474	0.990491	1.00305	0.999388	0.999762	1.00035	0.33741	0.997571	0.934734	0.41374	0.692606	0.932223	0.938521	0.974765	0.997313
Agbl3	1.27407	0.227631	1.373	0.197137	1.22902	0.0264696	1.53696	0.396685	0.483219	0.712159	0.599741	0.865306	1.06878	0.750648	0.964479	0.961282	0.3758	0.603851	1.22146	0.278203	0.997571	0.899421	0.556363	0.785685	1.14286	0.250843	0.526767	1.27066
Agbl4	1.19993	0.122408	1.45558	0.20554	1.33172	0.274342	1.26236	0.188592	0.501143	0.723947	0.137836	0.724671	1.19925	0.489654	0.923722	1.10662	0.655683	0.809318	1.04771	0.565369	0.997571	0.922764	0.296438	0.599654	0.873635	0.736439	0.873643	0.946759
Agbl5	1.68247	0.0386848	1.76281	0.210934	1.77582	0.365127	1.75192	0.0168293	0.948147	0.975861	0.551768	0.845445	1.06477	0.682427	0.952458	1.09027	0.0463363	0.200231	1.04911	0.959959	0.999311	1.02395	0.933211	0.973493	0.985294	0.915275	0.965327	0.962252
Ager	1.96173	0.153821	1.89777	0.096662	1.94663	0.0918673	1.98273	0.0807756	0.806354	0.904413	0.574914	0.856404	0.954414	0.890986	0.983033	0.987177	0.844396	0.919499	1.01186	0.560145	0.997571	1.03433	0.307583	0.609465	1.06019	0.636146	0.815397	1.02501
Agfg1	5.80273	0.0358357	5.62155	0.270719	5.72612	0.0806888	6.28814	0.507445	0.0898774	0.279817	0.31454	0.755057	0.892098	0.207286	0.899419	0.949069	0.173731	0.405171	1.45511	0.556317	0.997571	1.06386	0.115135	0.383615	1.63111	0.131064	0.382802	1.53319
Agfg2	1.49441	0.0954519	1.40777	0.0874017	1.59568	0.0510272	1.38754	0.0577421	0.0343316	0.150462	0.31071	0.75433	0.941487	0.180451	0.899419	1.07161	0.172395	0.403871	0.927755	0.0324071	0.997571	1.13821	0.754885	0.89151	0.985414	0.00945992	0.100045	0.865757
Aggf1	5.29338	0.17695	5.02544	0.150541	5.2118	0.160058	4.97011	0.796505	0.762897	0.880298	0.116429	0.724671	0.829417	0.585536	0.938414	0.944257	0.530264	0.722042	0.878733	0.215758	0.997571	1.13846	0.911589	0.965945	1.05946	0.633532	0.813893	0.930608
Agk	3.01698	0.0418127	2.80298	0.394066	3.08147	0.222272	2.82591	0.420549	0.633052	0.808815	0.402556	0.79237	0.882796	0.647302	0.946826	1.0539	0.477343	0.683661	0.899382	0.346433	0.997571	1.19382	0.94837	0.979518	1.01879	0.404757	0.657682	0.853388
Agl	10.1705	0.172146	10.1528	0.252478	10.0513	0.0246203	5.13729	2.15239	0.00100731	0.0123681	0.924947	0.980063	0.992908	0.300964	0.902644	0.916442	0.015638	0.112476	0.0639798	0.526565	0.997571	0.922987	0.016016	0.14436	0.0644368	0.0167601	0.132063	0.0698133
Agmat	1.56301	0.0673656	1.52293	0.216343	1.61322	0.219176	1.60571	0.141884	0.909783	0.957465	0.774616	0.931128	0.979015	0.723723	0.960251	1.04282	0.662197	0.813895	1.03261	0.638292	0.997571	1.06518	0.608945	0.81566	1.05475	0.962662	0.984422	0.990208
Agmo	1.64238	0.175084	1.79674	0.0987726	1.51939	0.220713	1.93955	0.0695715	0.0447139	0.180071	0.2543	0.745212	1.10936	0.49165	0.924353	0.920837	0.052335	0.214313	1.22379	0.117905	0.997571	0.830064	0.110015	0.374773	1.10316	0.0346913	0.191087	1.329
Ago1	3.15953	0.311916	2.83208	0.714255	2.91464	0.281254	3.36958	0.624421	0.59755	0.785573	0.507106	0.830405	0.851049	0.36967	0.908837	0.841656	0.629735	0.790743	1.20963	0.861277	0.997571	0.988962	0.382004	0.668588	1.42134	0.314007	0.584166	1.4372
Ago2	6.65333	0.173571	6.78451	0.118663	6.64991	0.0751626	6.35982	0.798793	0.655534	0.821613	0.340681	0.764833	1.09226	0.976463	0.995324	0.993623	0.567679	0.749813	0.896162	0.1723	0.997571	0.909697	0.413885	0.692606	0.820468	0.565114	0.772099	0.901913
Ago3	3.48515	0.145009	3.01413	0.207046	3.16089	0.15256	3.00467	0.26956	0.0589213	0.214768	0.032052	0.713567	0.723819	0.0558988	0.899419	0.798894	0.053049	0.215733	0.722336	0.378936	0.997571	1.10372	0.963869	0.98637	0.997952	0.431678	0.679442	0.90417
Ago4	1.38153	0.104322	1.29166	0.231287	1.42163	0.4287	1.19771	0.0807924	0.712389	0.854933	0.572717	0.855417	0.945789	0.882561	0.981024	1.05858	0.0733165	0.257093	0.879771	0.668013	0.997571	1.11925	0.542875	0.776552	0.930198	0.424222	0.673121	0.831088
Agpat1	6.46437	0.16342	6.61369	0.120197	6.5876	0.14137	5.67044	0.577029	0.0184119	0.0968948	0.271359	0.748014	1.10693	0.379157	0.909488	1.08815	0.083588	0.274915	0.607541	0.819608	0.997571	0.983038	0.0502374	0.253863	0.548854	0.0555779	0.245461	0.558324
Agpat2	1.9543	0.284765	2.13556	0.314874	1.96033	0.248049	3.02512	0.735935	0.0518231	0.198855	0.500652	0.828445	1.13725	0.979249	0.995976	1.00122	0.0784812	0.265921	2.26398	0.491109	0.997571	0.880384	0.126565	0.400948	1.99075	0.0764241	0.290619	2.26123
Agpat3	3.1659	0.162303	3.08958	0.342405	3.09237	0.123091	2.50701	0.495298	0.109306	0.316048	0.744799	0.919148	0.961593	0.565749	0.935269	0.948669	0.0937391	0.292222	0.655398	0.990036	0.999332	0.986559	0.169091	0.460833	0.681575	0.117913	0.362477	0.690861
Agpat4	1.86611	0.0118777	1.87637	0.196414	1.88058	0.1438	3.48244	0.919511	0.00701511	0.048401	0.932375	0.981215	1.0135	0.870509	0.978898	1.01347	0.0382379	0.179972	3.47783	0.977525	0.999311	0.999966	0.0416138	0.230829	3.4315	0.0406931	0.207541	3.43161
Agpat5	5.94228	0.0190358	5.32821	0.52379	5.69666	0.0962032	4.61909	0.309364	0.00378562	0.0313667	0.112309	0.7239	0.684194	0.0122725	0.899419	0.84467	0.00178402	0.0413304	0.405846	0.296927	0.997571	1.23455	0.113623	0.381132	0.593174	0.00450415	0.0715284	0.480479
Agps	4.85017	0.0199223	4.77699	0.20037	4.72728	0.166977	4.96575	0.149129	0.30657	0.572404	0.563218	0.850911	0.956582	0.274302	0.902644	0.922458	0.254103	0.49362	1.08726	0.757864	0.997571	0.964328	0.260689	0.564372	1.13661	0.138795	0.392276	1.17865
Agr2	1.22109	0.0576423	1.67512	0.707985	1.45932	0.186623	1.36495	0.374992	0.610266	0.793587	0.330344	0.762276	1.48977	0.102206	0.899419	1.18534	0.547199	0.734177	1.1302	0.636567	0.997571	0.795654	0.539228	0.774893	0.758646	0.716281	0.861654	0.953488
Agr3	1.21058	0.267948	1.28862	0.218829	1.38961	0.133654	1.3131	0.167357	0.760577	0.87929	0.715942	0.906131	1.05118	0.358888	0.907939	1.12207	0.60407	0.774981	1.06581	0.532561	0.997571	1.06744	0.88511	0.954215	1.01393	0.569577	0.774034	0.949866
Agrn	2.57489	0.0614028	2.61046	0.106174	2.43922	0.121663	3.51968	0.0436294	1.50206e-06	0.000225727	0.641837	0.880366	1.02617	0.15974	0.899419	0.911827	2.65583e-05	0.0100149	1.92434	0.140118	0.997571	0.888573	0.000163527	0.0273755	1.87526	0.000132278	0.0255697	2.11042
Agrp	1.51486	0.109277	1.66331	0.0615731	1.67972	0.08852	1.66188	0.092196	0.162499	0.400932	0.109703	0.723505	1.10695	0.112168	0.899419	1.12035	0.149518	0.374744	1.10669	0.80518	0.997571	1.01211	0.983164	0.9944	0.999764	0.820841	0.919335	0.987807
Agt	2.26236	0.486002	2.45555	0.523166	2.16938	0.342019	1.84771	0.173311	0.377719	0.634837	0.663754	0.887826	1.15548	0.799804	0.971967	0.921491	0.236353	0.474811	0.727819	0.472158	0.997571	0.797499	0.128704	0.404118	0.629887	0.219862	0.494731	0.789828
Agtpbp1	7.96978	0.199353	8.0497	0.117359	7.95206	0.0886182	3.53443	1.30637	6.89811e-05	0.00203509	0.581828	0.858945	1.05266	0.894905	0.983586	0.982828	0.0043581	0.059061	0.0615946	0.314219	0.997571	0.93366	0.0039726	0.077873	0.0585132	0.00427605	0.0696039	0.0626708
Agtr1a	1.74603	0.279049	2.23161	0.31657	2.19407	0.374874	3.27564	1.44363	0.179052	0.424116	0.117049	0.724671	1.40562	0.172137	0.899419	1.37816	0.145922	0.369536	3.69898	0.90099	0.997571	0.980462	0.28827	0.592186	2.63156	0.277474	0.551929	2.684
Agtr1b	1.57356	0.174108	1.97598	0.417086	1.6667	0.143551	1.68036	0.216182	0.326801	0.592634	0.197893	0.729989	1.35417	0.514173	0.928968	1.06505	0.541618	0.730042	1.0798	0.291368	0.997571	0.786493	0.337002	0.634882	0.797387	0.931749	0.972105	1.01385
Agtr2	1.17639	0.158718	1.53658	0.408651	1.39504	0.120543	3.65526	2.35296	0.110398	0.318105	0.227807	0.736299	1.31452	0.130216	0.899419	1.16165	0.142778	0.365835	13.5408	0.595852	0.997571	0.883701	0.199201	0.497822	10.3009	0.171927	0.437787	11.6566
Agtrap	3.57333	0.263703	3.12315	0.228211	3.32438	0.292709	3.28045	0.249027	0.275158	0.540568	0.0890292	0.715403	0.730051	0.335222	0.904026	0.843388	0.234477	0.472939	0.815436	0.40088	0.997571	1.15525	0.465133	0.726428	1.11696	0.852715	0.936078	0.966858
Agxt	1.592	0.077741	1.6799	0.122034	1.45699	0.121897	1.65216	0.270781	0.410036	0.660837	0.352064	0.769204	1.06428	0.181106	0.899419	0.911929	0.730201	0.854482	1.0542	0.0887838	0.997571	0.856852	0.879355	0.951921	0.990529	0.318514	0.587355	1.15601
Agxt2	1.21587	0.0218146	1.22365	0.318375	1.32085	0.0802144	1.48868	0.226087	0.365826	0.62472	0.968331	0.990923	1.02232	0.0939736	0.899419	1.07651	0.105979	0.312039	1.21827	0.635147	0.997571	1.05301	0.304955	0.606984	1.19167	0.29228	0.566319	1.13168
Ahctf1	5.43538	0.210824	5.33719	0.12713	5.12916	0.142048	5.58333	0.42282	0.24814	0.510709	0.527669	0.837756	0.930203	0.10526	0.899419	0.805804	0.616366	0.783104	1.13039	0.131733	0.997571	0.866267	0.388929	0.674221	1.21521	0.152576	0.410804	1.40281
Ahcy	3.05089	0.284829	3.07184	0.0901598	3.01982	0.0833282	3.10341	0.25014	0.961493	0.981633	0.909223	0.975208	1.0033	0.864897	0.978266	0.967604	0.822162	0.907485	1.03414	0.503728	0.997571	0.96442	0.847084	0.937499	1.03074	0.61212	0.800246	1.06876
Ahcyl1	5.82137	0.0134627	5.50717	0.192679	5.66432	0.222434	6.90651	0.532173	0.00189781	0.0191349	0.0479465	0.713733	0.809183	0.289255	0.902644	0.903784	0.0242158	0.141676	2.22432	0.407335	0.997571	1.11691	0.0128234	0.130019	2.74885	0.0202932	0.145942	2.46112
Ahcyl2	2.9473	0.189219	2.68164	0.344872	2.62457	0.128876	2.26763	0.177315	0.0369151	0.158104	0.307055	0.75257	0.842347	0.0710805	0.899419	0.797006	0.0104993	0.0911878	0.623731	0.801587	0.997571	0.946173	0.138121	0.417799	0.740468	0.0478109	0.227118	0.782593
Ahdc1	3.22416	0.136275	3.23128	0.617336	3.12036	0.229501	3.48081	1.09019	0.912763	0.958954	0.985357	0.995572	1.06298	0.537511	0.930317	0.935783	0.706465	0.841139	1.4109	0.785014	0.997571	0.880342	0.747493	0.888119	1.32731	0.605118	0.796153	1.50772
Ahi1	2.77752	0.216645	3.11715	0.18959	2.81306	0.0902392	3.68806	1.43616	0.445466	0.687007	0.110526	0.723505	1.26342	0.806092	0.972573	1.01863	0.338606	0.572557	2.59963	0.0661656	0.997571	0.806249	0.532334	0.771107	2.05762	0.351662	0.61517	2.55209
Ahnak	6.7218	0.0572203	6.66797	0.257907	6.70596	0.149607	6.62404	0.0947676	0.876222	0.940244	0.741971	0.917236	0.972873	0.872338	0.979676	0.992174	0.200867	0.43684	0.935325	0.836144	0.997571	1.01984	0.795547	0.912036	0.961405	0.467896	0.70627	0.942703
Ahnak2	2.32551	0.206891	2.51849	0.560956	2.6553	0.348126	3.2453	0.15816	0.0600226	0.217261	0.605961	0.866912	1.19734	0.231213	0.899419	1.27332	0.00361579	0.0543023	1.88641	0.737794	0.997571	1.06346	0.0968952	0.351637	1.5755	0.055657	0.245601	1.48149
Ahr	2.59479	0.0252352	2.61979	0.190434	2.42151	0.132862	3.8951	0.556943	0.00113588	0.0133885	0.832684	0.951325	1.02327	0.0906785	0.899419	0.889195	0.0156078	0.112476	2.58729	0.213204	0.997571	0.868974	0.019899	0.161595	2.52845	0.0111804	0.108406	2.9097
Ahrr	1.5489	0.327946	1.6997	0.145472	1.82174	0.225861	1.63392	0.0628707	0.497696	0.721919	0.506925	0.830405	1.09452	0.300979	0.902644	1.19658	0.682001	0.826258	1.04284	0.475379	0.997571	1.09325	0.511949	0.7577	0.952779	0.237559	0.512852	0.871514
Ahsa2	3.24846	0.188287	3.25967	0.133814	3.03955	0.257522	3.3813	0.517859	0.620063	0.799632	0.937053	0.981699	1.00507	0.320052	0.90336	0.869357	0.69771	0.835936	1.13998	0.259221	0.997571	0.864968	0.71377	0.87267	1.13422	0.363943	0.623979	1.31129
Ahsg	1.56422	0.13082	1.62906	0.183132	1.56907	0.178636	1.61683	0.071757	0.927779	0.966772	0.643995	0.880772	1.04885	0.971538	0.994606	1.00584	0.574394	0.754461	1.03518	0.705456	0.997571	0.958994	0.91945	0.968383	0.986967	0.689566	0.84685	1.02917
Ahsp	1.16381	0.0374779	1.41241	0.452079	1.20477	0.104439	1.29717	0.256633	0.681871	0.837223	0.396266	0.79061	1.22889	0.557369	0.932958	1.03034	0.42346	0.640922	1.10822	0.481541	0.997571	0.838428	0.720544	0.875598	0.901804	0.594468	0.789132	1.07559
aicda	1.32086	0.0630832	1.26626	0.0670661	1.25774	0.191416	1.4886	0.240241	0.327815	0.593806	0.362412	0.773692	0.962936	0.616316	0.943405	0.962311	0.307058	0.546088	1.13328	0.945492	0.999311	0.999351	0.197472	0.495492	1.1769	0.262904	0.539224	1.17766
Aida	4.67685	0.305365	4.48277	0.385358	4.84823	0.328825	6.24546	0.443079	0.00145893	0.015842	0.531722	0.838647	0.882867	0.544469	0.930767	1.12926	0.00723648	0.0757846	3.01279	0.279595	0.997571	1.27909	0.00651956	0.0962994	3.41251	0.0118189	0.110572	2.66792
Aif1	1.57675	0.267326	2.22954	0.424331	1.7393	0.0982337	3.00144	0.559633	0.00706977	0.0486648	0.0872097	0.715004	1.60049	0.37883	0.909488	1.10794	0.0164181	0.115459	2.79767	0.123025	0.997571	0.692251	0.12969	0.405746	1.74801	0.0183422	0.139135	2.5251
Aif1l	2.58582	0.428277	2.56233	0.111535	2.22775	0.490262	5.10182	1.0371	0.00147917	0.0159615	0.931157	0.981215	0.956888	0.394684	0.91041	0.788563	0.0177837	0.121009	6.55509	0.313274	0.997571	0.824091	0.0135116	0.133257	6.85043	0.0122577	0.112362	8.3127
Aifm1	5.85828	0.143348	5.49178	0.133642	5.64313	0.357927	4.52155	0.51303	0.00476378	0.0368008	0.0317	0.713567	0.775269	0.388523	0.909488	0.876785	0.0121905	0.0982634	0.411372	0.530315	0.997571	1.13094	0.0338634	0.207657	0.530618	0.0360285	0.194548	0.469182
Aifm2	2.39558	0.039749	2.41404	0.0947963	2.44517	0.148197	2.31389	0.173474	0.631659	0.807928	0.77133	0.930082	1.01408	0.605496	0.941244	1.03828	0.471107	0.678811	0.94917	0.774516	0.997571	1.02387	0.429783	0.703195	0.935994	0.375366	0.633605	0.914175
Aifm3	1.79668	0.103205	1.85987	0.0778945	1.76493	0.0455251	1.55601	0.124024	0.0184447	0.097043	0.444958	0.807775	1.04398	0.651399	0.948059	0.976869	0.0610974	0.234009	0.847001	0.142439	0.997571	0.935715	0.0228886	0.173378	0.811318	0.0519606	0.237528	0.867057
Aig1	2.67336	0.204039	2.56114	0.101351	2.44262	0.160615	4.22117	1.93058	0.164995	0.404538	0.441625	0.80647	0.920593	0.198611	0.899419	0.850058	0.239434	0.478729	4.41069	0.34056	0.997571	0.923381	0.211152	0.510883	4.79113	0.187005	0.456937	5.18868
Aim1	1.56386	0.0442826	1.62352	0.0572402	1.78675	0.384049	2.01198	0.383829	0.262641	0.528492	0.226468	0.736299	1.04245	0.374497	0.909488	1.19377	0.114949	0.326269	1.39765	0.506893	0.997571	1.14516	0.157987	0.444869	1.34073	0.512194	0.735359	1.17078
Aim1l	1.68082	0.10606	1.97417	0.367903	1.81768	0.169491	1.9217	0.256596	0.512396	0.731258	0.255186	0.745212	1.2501	0.301391	0.902644	1.10271	0.207345	0.444399	1.19248	0.540055	0.997571	0.882096	0.849338	0.938217	0.953905	0.589428	0.785927	1.08141
[truncated: 20,261 more rows]

## Sheet: Table 3a
GENES UPREGULATED IN SARCOMA VS:
All other groups	HEALTHY & HET	HEALTHY & KO	HET & KO	HEALTHY only	HET only	KO only
[truncated: 219 more rows]

## Sheet: Table 3b
GENES DOWNREGULATED IN SARCOMA VS:
[truncated: 345 more rows]

## Sheet: Table 4a
PATHWAYS UPREGULATED IN SARCOMA VS HEALTHY
[truncated: 797 more rows]

[truncated: 9 more sheets: Table 4b, Table 4c, Table 4d, Table 4e, Table 4f, Table 5a, Table 5b, Table 6, Table 7]
